# Supplementary material for: Fine-scale population epigenetic structure in relation to gastrointestinal parasite load in red grouse (Lagopus lagopus scotica)
Source: Mol Ecol. 2014 Jul 24;23(17):4256–73. doi: 10.1111/mec.12833 (PMC4282444; doi:10.1111/mec.12833)
Supplement: Table S1 — Clone sequence characterization following genome mapping and geneontology annotation. Contains chicken/turkey chromosome locations of mapped clone sequences, nearest ensemble gene identifiers and associated geneontology terms. [file mec0023-4256-SD2.xlsx]

## Sheet: chicken
clone	chrom	start	end	Gene ID	chrom	cdsStart	cdsEnd	distance	Gene name	Description
MSAP_2.13_03_clone1	chr1	35246091	35246316	ENSGALT00000030673	chr1	35250077	35255624	6647		Uncharacterized protein [Source:UniProtKB/TrEMBL;Acc:F1NFR7]
MSAP_2.13_03_clone2	chr6	8675485	8675550	ENSGALT00000041024	chr6	8687899	8689363	13114		Uncharacterized protein [Source:UniProtKB/TrEMBL;Acc:E1BRH5]
MSAP_2.13_03_clone3	chr5	28399806	28400054	ENSGALT00000015617	chr5	28329755	28515216	22556	GPHN	Gallus gallus gephyrin (GPHN), mRNA. [Source:RefSeq mRNA;Acc:NM_001031549]
MSAP_2.13_03_clone4	chr2	40464606	40464729	ENSGALT00000018667	chr2	40463191	40532240	33048	GADL1	glutamate decarboxylase-like 1 [Source:HGNC Symbol;Acc:27949]
MSAP_2.13_10_clone2	chr6	4503148	4503375	ENSGALT00000004133	chr6	4550510	4570790	57388	BMS1	BMS1 ribosome biogenesis factor [Source:HGNC Symbol;Acc:23505]
MSAP_2.13_10_clone3	chr27	4264022	4264242	ENSGALT00000044847	chr27	4255994	4259878	6196	RDH8	retinol dehydrogenase 8 (all-trans) [Source:HGNC Symbol;Acc:14423]
MSAP_2.17_02_clone1	chr9	14046790	14047191	ENSGALT00000011871	chr9	13819989	14013740	130126	LPP	Gallus gallus LIM domain containing preferred translocation partner in lipoma (LPP), mRNA. [Source:RefSeq mRNA;Acc:NM_001031567]
MSAP_2.17_02_clone2	chr1	58592613	58592994	ENSGALT00000021051	chr1	58515453	58542189	63982	SLC13A4	solute carrier family 13 (sodium/sulfate symporter), member 4 [Source:HGNC Symbol;Acc:15827]
MSAP_2.17_14_clone1	chrZ	35792016	35792050	ENSGALT00000024442	chrZ	35753401	35787275	21695	ALDH1A1	Gallus gallus aldehyde dehydrogenase 1 family, member A1 (ALDH1A1), mRNA. [Source:RefSeq mRNA;Acc:NM_204577]
MSAP_2.17_14_clone3	chr8	23258875	23258932	ENSGALT00000017276	chr8	23246845	23275558	2298	CC2D1B	coiled-coil and C2 domain containing 1B [Source:HGNC Symbol;Acc:29386]
MSAP_2.6_01_clone1	chr11	1740400	1740931	ENSGALT00000042232	chr11	1740418	1740418	248	SNORD111	Small nucleolar RNA SNORD111 [Source:RFAM;Acc:RF00611]
MSAP_2.6_01_clone3	chr9	23397863	23398361	ENSGALT00000016997	chr9	23399802	23405656	4617		Uncharacterized protein [Source:UniProtKB/TrEMBL;Acc:F1N9J7]
MSAP_2.6_01_clone3	chr7	7011242	7011769	ENSGALT00000010094	chr7	7007748	7009968	2648		Uncharacterized protein [Source:UniProtKB/TrEMBL;Acc:F1NWX0]
MSAP_2.6_09_clone1	chr1	131444489	131664349	ENSGALT00000027049	chr1	131544823	131587832	11908	INPP4A	inositol polyphosphate-4-phosphatase, type I, 107kDa [Source:HGNC Symbol;Acc:6074]
MSAP_2.6_09_clone3	chrZ	62910990	62911146	ENSGALT00000045958	chrZ	62793343	62813705	107544	TMEM167A	Gallus gallus transmembrane protein 167A (TMEM167A), mRNA. [Source:RefSeq mRNA;Acc:NM_001113454]
MSAP_3.12_01_clone1	chr3	67817405	67817956	ENSGALT00000024824	chr3	67759688	67863109	6282	BLIMP-1	Uncharacterized protein [Source:UniProtKB/TrEMBL;Acc:F1NKI2]
MSAP_3.12_01_clone2	chr18	10707738	10708268	ENSGALT00000045244	chr18	10703908	10708483	1808	RAB37	RAB37, member RAS oncogene family [Source:HGNC Symbol;Acc:30268]
MSAP_3.12_01_clone3	chr6	6273117	6273668	ENSGALT00000034096	chr6	6253299	6332734	19624	LRRTM3	Gallus gallus leucine rich repeat transmembrane neuronal 3 (LRRTM3), mRNA. [Source:RefSeq mRNA;Acc:NM_001199545]
MSAP_3.12_01_clone4	chr3	103601347	103601779	ENSGALT00000026609	chr3	103649218	103717879	81986	ATAD2B	ATPase family, AAA domain containing 2B [Source:HGNC Symbol;Acc:29230]
MSAP_3.12_02_clone1	chr20	7144397	7144787	ENSGALT00000007780	chr20	7083048	7177518	14309	PHACTR3	phosphatase and actin regulator 3 [Source:HGNC Symbol;Acc:15833]
MSAP_3.12_02_clone2	chr12	11833972	11834340	ENSGALT00000011555	chr12	11822674	11836194	4722	ACOX2	acyl-CoA oxidase 2, branched chain [Source:HGNC Symbol;Acc:120]
MSAP_3.12_02_clone3	chr6	20863402	20863752	ENSGALT00000033285	chr6	20754969	20839523	66331	DNTT	Gallus gallus deoxynucleotidyltransferase, terminal (DNTT), mRNA. [Source:RefSeq mRNA;Acc:NM_205389]
MSAP_3.12_04_clone1	chr20	7144397	7144787	ENSGALT00000007780	chr20	7083048	7177518	14309	PHACTR3	phosphatase and actin regulator 3 [Source:HGNC Symbol;Acc:15833]
MSAP_3.12_05_clone1	chr26	224080	224438	ENSGALT00000001059	chr26	225417	227839	2369	PIM1	pim-1 oncogene [Source:HGNC Symbol;Acc:8986]
MSAP_3.12_05_clone2	chr1	52455924	52456190	ENSGALT00000046229	chr1	52346737	52347832	108772		Uncharacterized protein [Source:UniProtKB/TrEMBL;Acc:R4GH40]
MSAP_3.12_05_clone3	chr5	35218314	35218566	ENSGALT00000016282	chr5	35195723	35217952	11602	SNX6	Gallus gallus sorting nexin 6 (SNX6), mRNA. [Source:RefSeq mRNA;Acc:NM_001079757]
MSAP_3.12_09_clone1	chr1	52455924	52456190	ENSGALT00000046229	chr1	52346737	52347832	108772		Uncharacterized protein [Source:UniProtKB/TrEMBL;Acc:R4GH40]
MSAP_3.12_09_clone2	chr1	52455924	52456190	ENSGALT00000046229	chr1	52346737	52347832	108772		Uncharacterized protein [Source:UniProtKB/TrEMBL;Acc:R4GH40]
MSAP_3.16_01_clone1	chr3	16883321	16883847	ENSGALT00000015154	chr3	16870905	16898187	962	WDR26	WD repeat domain 26 [Source:HGNC Symbol;Acc:21208]
MSAP_3.16_01_clone2	chr1	163668561	163668839	ENSGALT00000044640	chr1	164163205	164163205	494505	uc_338	TUC338 [Source:RFAM;Acc:RF02271]
MSAP_3.16_01_clone3	chr1	152558760	152559198	ENSGALT00000027336	chr1	152707237	152733353	161316	RNF219	ring finger protein 219 [Source:HGNC Symbol;Acc:20308]
MSAP_3.16_03_clone1	chr4	45090519	45090903	ENSGALT00000038126	chr4	45089886	45091107	214	IBSP	Gallus gallus integrin-binding sialoprotein (IBSP), mRNA. [Source:RefSeq mRNA;Acc:NM_205162]
MSAP_3.16_03_clone2	chr2	125059728	125060102	ENSGALT00000036630	chr2	124826734	124913807	189644	RUNX1T1	Gallus gallus runt-related transcription factor 1; translocated to, 1 (cyclin D-related) (RUNX1T1), mRNA. [Source:RefSeq mRNA;Acc:NM_204744]
MSAP_3.16_07_clone1	chr11	1662038	1662198	ENSGALT00000003878	chr11	1641814	1692248	4913	VAC14	Gallus gallus Vac14 homolog (S. cerevisiae) (VAC14), mRNA. [Source:RefSeq mRNA;Acc:NM_001030564]
MSAP_3.16_07_clone2	chr4	29047174	29047474	ENSGALT00000042383	chr4	28998781	28998781	48543	gga-mir-1575	gga-mir-1575 [Source:miRBase;Acc:MI0007301]
MSAP_3.16_07_clone3	chr4	13541621	13541877	ENSGALT00000013105	chr4	13474026	13510191	49640	CHRDL1	Gallus gallus chordin-like 1 (CHRDL1), mRNA. [Source:RefSeq mRNA;Acc:NM_204171]
MSAP_3.16_07_clone4	chr2	16781927	16782201	ENSGALT00000044603	chr2	16733684	16813691	8376	ARHGAP21	Gallus gallus Rho GTPase activating protein 21 (ARHGAP21), mRNA. [Source:RefSeq mRNA;Acc:NM_001177357]
MSAP_3.16_13_clone1	chr1	145747203	145747274	ENSGALT00000036519	chr1	145716341	145735719	21208	DCT	L-dopachrome tautomerase precursor [Source:RefSeq peptide;Acc:NP_990266]
MSAP_3.16_13_clone2	chrZ	76802145	76802311	ENSGALT00000035819	chrZ	76688312	76692422	111861		Uncharacterized protein [Source:UniProtKB/TrEMBL;Acc:H9L2A2]
MSAP_3.16_13_clone4	chrZ	6827799	6827877	ENSGALT00000039551	chrZ	6807893	6961596	56906	KIAA1328	Gallus gallus KIAA1328 (KIAA1328), mRNA. [Source:RefSeq mRNA;Acc:NM_001031404]
MSAP_3.16_17_clone2	chr3	94624279	94624318	ENSGALT00000044995	chr3	94632846	94657262	20756	RNF144A	ring finger protein 144A [Source:HGNC Symbol;Acc:20457]
MSAP_3.6_09_clone1	chr2	39257587	39257713	ENSGALT00000042658	chr2	39180311	39183751	75619	EOMES	eomesodermin [Source:HGNC Symbol;Acc:3372]
MSAP_3.6_09_clone3	chr3	33291483	33291581	ENSGALT00000017328	chr3	33272349	33279646	15534	TFB2M	transcription factor B2, mitochondrial [Source:HGNC Symbol;Acc:18559]
MSAP_4.10_01_clone1	chr8	5551362	5551842	ENSGALT00000005721	chr8	5536512	5552426	7133	DARS2	aspartyl-tRNA synthetase 2, mitochondrial [Source:HGNC Symbol;Acc:25538]
MSAP_4.10_01_clone2	chr5	38234194	38234645	ENSGALT00000032554	chr5	38261546	38262185	27446		Uncharacterized protein [Source:UniProtKB/TrEMBL;Acc:E1C798]
MSAP_4.10_01_clone3	chr3	37602725	37603079	ENSGALT00000017904	chr3	37664394	37670468	64529		Uncharacterized protein [Source:UniProtKB/TrEMBL;Acc:E1BS23]
MSAP_4.10_05_clone1	chr3	77998251	77998727	ENSGALT00000025577	chr3	77839735	77868958	144142	FAM46A	uncharacterized protein LOC421845 [Source:RefSeq peptide;Acc:NP_001026256]
MSAP_4.10_15_clone1	chr14	15074753	15074869	ENSGALT00000003850	chr14	15068840	15074246	3268	ANKS4B	ankyrin repeat and sterile alpha motif domain containing 4B [Source:HGNC Symbol;Acc:26795]
MSAP_4.10_15_clone3	chr1	145747199	145747274	ENSGALT00000036519	chr1	145716341	145735719	21206	DCT	L-dopachrome tautomerase precursor [Source:RefSeq peptide;Acc:NP_990266]
MSAP_4.10_15_clone4	chr12	2982030	2982109	ENSGALT00000028969	chr12	2982165	2982165	96	gga-let-7g	gga-let-7g [Source:miRBase;Acc:MI0001230]
MSAP_4.13_01_clone1	chr8	5551362	5551842	ENSGALT00000005721	chr8	5536512	5552426	7133	DARS2	aspartyl-tRNA synthetase 2, mitochondrial [Source:HGNC Symbol;Acc:25538]
MSAP_4.13_01_clone4	chr8	9171263	9171454	ENSGALT00000043816	chr8	9611700	9613770	441376		Uncharacterized protein [Source:UniProtKB/TrEMBL;Acc:R4GMI6]
MSAP_4.13_04_clone1	chr26	4617650	4618007	ENSGALT00000039851	chr26	4611626	4614405	4813		Uncharacterized protein [Source:UniProtKB/TrEMBL;Acc:E1BUL9]
MSAP_4.13_04_clone2	chrZ	64123474	64243726	ENSGALT00000043608	chrZ	64241596	64246056	60226		Uncharacterized protein [Source:UniProtKB/TrEMBL;Acc:R4GME3]
MSAP_4.13_06_clone1	chr5	34746556	34746750	ENSGALT00000043412	chr5	34375147	34956906	80626	NPAS3	neuronal PAS domain protein 3 [Source:HGNC Symbol;Acc:19311]
MSAP_4.13_06_clone2	chr4	73524700	73524944	ENSGALT00000023263	chr4	73626291	73688018	132332	PPARGC1A	Gallus gallus peroxisome proliferator-activated receptor gamma, coactivator 1 alpha (PPARGC1A), mRNA. [Source:RefSeq mRNA;Acc:NM_001006457]
MSAP_4.13_06_clone3	chr11	19093286	19093530	ENSGALT00000031457	chr11	19116789	19118410	24192		Uncharacterized protein [Source:UniProtKB/TrEMBL;Acc:F1NBY9]
MSAP_4.13_08_clone2	chr3	15039968	15040083	ENSGALT00000044360	chr3	15056097	15104660	40353	SYNDIG1	synapse differentiation inducing 1 [Source:HGNC Symbol;Acc:15885]
MSAP_4.13_08_clone3	chr5	34746556	34746750	ENSGALT00000043412	chr5	34375147	34956906	80626	NPAS3	neuronal PAS domain protein 3 [Source:HGNC Symbol;Acc:19311]
MSAP_4.13_11_clone1	chr4	78048682	78048785	ENSGALT00000037273	chr4	78070697	78072104	22667	DRD5	dopamine receptor D5 [Source:HGNC Symbol;Acc:3026]

## Sheet: cEnsemblGO
Ensembl Transcript ID	Ensembl Gene ID	Associated Gene Name	Description	GO domain	GO Term Name	GO Term Accession
ENSGALT00000001059	ENSGALG00000000742	PIM1	pim-1 oncogene [Source:HGNC Symbol;Acc:8986]	biological_process	cell proliferation	GO:0008283
ENSGALT00000001059	ENSGALG00000000742	PIM1	pim-1 oncogene [Source:HGNC Symbol;Acc:8986]	biological_process	lipopolysaccharide biosynthetic process	GO:0009103
ENSGALT00000001059	ENSGALG00000000742	PIM1	pim-1 oncogene [Source:HGNC Symbol;Acc:8986]	biological_process	negative regulation of apoptotic process	GO:0043066
ENSGALT00000001059	ENSGALG00000000742	PIM1	pim-1 oncogene [Source:HGNC Symbol;Acc:8986]	biological_process	negative regulation of sequence-specific DNA binding transcription factor activity	GO:0043433
ENSGALT00000001059	ENSGALG00000000742	PIM1	pim-1 oncogene [Source:HGNC Symbol;Acc:8986]	biological_process	positive regulation of cyclin-dependent protein serine/threonine kinase activity involved in G1/S transition of mitotic cell cycle	GO:0031659
ENSGALT00000001059	ENSGALG00000000742	PIM1	pim-1 oncogene [Source:HGNC Symbol;Acc:8986]	biological_process	protein autophosphorylation	GO:0046777
ENSGALT00000001059	ENSGALG00000000742	PIM1	pim-1 oncogene [Source:HGNC Symbol;Acc:8986]	biological_process	protein phosphorylation	GO:0006468
ENSGALT00000001059	ENSGALG00000000742	PIM1	pim-1 oncogene [Source:HGNC Symbol;Acc:8986]	cellular_component	cytoplasm	GO:0005737
ENSGALT00000001059	ENSGALG00000000742	PIM1	pim-1 oncogene [Source:HGNC Symbol;Acc:8986]	cellular_component	membrane	GO:0016020
ENSGALT00000001059	ENSGALG00000000742	PIM1	pim-1 oncogene [Source:HGNC Symbol;Acc:8986]	molecular_function	ATP binding	GO:0005524
ENSGALT00000001059	ENSGALG00000000742	PIM1	pim-1 oncogene [Source:HGNC Symbol;Acc:8986]	molecular_function	manganese ion binding	GO:0030145
ENSGALT00000001059	ENSGALG00000000742	PIM1	pim-1 oncogene [Source:HGNC Symbol;Acc:8986]	molecular_function	nucleotide binding	GO:0000166
ENSGALT00000001059	ENSGALG00000000742	PIM1	pim-1 oncogene [Source:HGNC Symbol;Acc:8986]	molecular_function	phosphotransferase activity, alcohol group as acceptor	GO:0016773
ENSGALT00000001059	ENSGALG00000000742	PIM1	pim-1 oncogene [Source:HGNC Symbol;Acc:8986]	molecular_function	protein binding	GO:0005515
ENSGALT00000001059	ENSGALG00000000742	PIM1	pim-1 oncogene [Source:HGNC Symbol;Acc:8986]	molecular_function	protein kinase activity	GO:0004672
ENSGALT00000001059	ENSGALG00000000742	PIM1	pim-1 oncogene [Source:HGNC Symbol;Acc:8986]	molecular_function	protein serine/threonine kinase activity	GO:0004674
ENSGALT00000001059	ENSGALG00000000742	PIM1	pim-1 oncogene [Source:HGNC Symbol;Acc:8986]	molecular_function	protein tyrosine kinase activity	GO:0004713
ENSGALT00000001059	ENSGALG00000000742	PIM1	pim-1 oncogene [Source:HGNC Symbol;Acc:8986]	molecular_function	ribosomal small subunit binding	GO:0043024
ENSGALT00000001059	ENSGALG00000000742	PIM1	pim-1 oncogene [Source:HGNC Symbol;Acc:8986]	molecular_function	transcription factor binding	GO:0008134
ENSGALT00000001059	ENSGALG00000000742	PIM1	pim-1 oncogene [Source:HGNC Symbol;Acc:8986]	molecular_function	transferase activity, transferring phosphorus-containing groups	GO:0016772
ENSGALT00000003850	ENSGALG00000002442	ANKS4B	ankyrin repeat and sterile alpha motif domain containing 4B [Source:HGNC Symbol;Acc:26795]	cellular_component	plasma membrane	GO:0005886
ENSGALT00000003850	ENSGALG00000002442	ANKS4B	ankyrin repeat and sterile alpha motif domain containing 4B [Source:HGNC Symbol;Acc:26795]	molecular_function	protein binding	GO:0005515
ENSGALT00000003878	ENSGALG00000002458	VAC14	Gallus gallus Vac14 homolog (S. cerevisiae) (VAC14), mRNA. [Source:RefSeq mRNA;Acc:NM_001030564]	biological_process	positive regulation of phosphorylation	GO:0042327
ENSGALT00000003878	ENSGALG00000002458	VAC14	Gallus gallus Vac14 homolog (S. cerevisiae) (VAC14), mRNA. [Source:RefSeq mRNA;Acc:NM_001030564]	cellular_component	endosome membrane	GO:0010008
ENSGALT00000003878	ENSGALG00000002458	VAC14	Gallus gallus Vac14 homolog (S. cerevisiae) (VAC14), mRNA. [Source:RefSeq mRNA;Acc:NM_001030564]	molecular_function	binding	GO:0005488
ENSGALT00000003878	ENSGALG00000002458	VAC14	Gallus gallus Vac14 homolog (S. cerevisiae) (VAC14), mRNA. [Source:RefSeq mRNA;Acc:NM_001030564]	molecular_function	kinase activator activity	GO:0019209
ENSGALT00000003878	ENSGALG00000002458	VAC14	Gallus gallus Vac14 homolog (S. cerevisiae) (VAC14), mRNA. [Source:RefSeq mRNA;Acc:NM_001030564]	molecular_function	protein binding	GO:0005515
ENSGALT00000004133	ENSGALG00000002624	BMS1	BMS1 ribosome biogenesis factor [Source:HGNC Symbol;Acc:23505]	biological_process	ribosome biogenesis	GO:0042254
ENSGALT00000004133	ENSGALG00000002624	BMS1	BMS1 ribosome biogenesis factor [Source:HGNC Symbol;Acc:23505]	cellular_component	nucleus	GO:0005634
ENSGALT00000004133	ENSGALG00000002624	BMS1	BMS1 ribosome biogenesis factor [Source:HGNC Symbol;Acc:23505]	molecular_function	GTP binding	GO:0005525
ENSGALT00000004133	ENSGALG00000002624	BMS1	BMS1 ribosome biogenesis factor [Source:HGNC Symbol;Acc:23505]	molecular_function	GTPase activity	GO:0003924
ENSGALT00000005721	ENSGALG00000023749	DARS2	aspartyl-tRNA synthetase 2, mitochondrial [Source:HGNC Symbol;Acc:25538]	biological_process	translation	GO:0006412
ENSGALT00000005721	ENSGALG00000023749	DARS2	aspartyl-tRNA synthetase 2, mitochondrial [Source:HGNC Symbol;Acc:25538]	biological_process	tRNA aminoacylation	GO:0043039
ENSGALT00000005721	ENSGALG00000023749	DARS2	aspartyl-tRNA synthetase 2, mitochondrial [Source:HGNC Symbol;Acc:25538]	biological_process	tRNA aminoacylation for protein translation	GO:0006418
ENSGALT00000005721	ENSGALG00000023749	DARS2	aspartyl-tRNA synthetase 2, mitochondrial [Source:HGNC Symbol;Acc:25538]	cellular_component	cytoplasm	GO:0005737
ENSGALT00000005721	ENSGALG00000023749	DARS2	aspartyl-tRNA synthetase 2, mitochondrial [Source:HGNC Symbol;Acc:25538]	cellular_component	mitochondrion	GO:0005739
ENSGALT00000005721	ENSGALG00000023749	DARS2	aspartyl-tRNA synthetase 2, mitochondrial [Source:HGNC Symbol;Acc:25538]	cellular_component	nucleus	GO:0005634
ENSGALT00000005721	ENSGALG00000023749	DARS2	aspartyl-tRNA synthetase 2, mitochondrial [Source:HGNC Symbol;Acc:25538]	molecular_function	aminoacyl-tRNA ligase activity	GO:0004812
ENSGALT00000005721	ENSGALG00000023749	DARS2	aspartyl-tRNA synthetase 2, mitochondrial [Source:HGNC Symbol;Acc:25538]	molecular_function	aspartate-tRNA(Asn) ligase activity	GO:0050560
ENSGALT00000005721	ENSGALG00000023749	DARS2	aspartyl-tRNA synthetase 2, mitochondrial [Source:HGNC Symbol;Acc:25538]	molecular_function	ATP binding	GO:0005524
ENSGALT00000005721	ENSGALG00000023749	DARS2	aspartyl-tRNA synthetase 2, mitochondrial [Source:HGNC Symbol;Acc:25538]	molecular_function	ligase activity	GO:0016874
ENSGALT00000005721	ENSGALG00000023749	DARS2	aspartyl-tRNA synthetase 2, mitochondrial [Source:HGNC Symbol;Acc:25538]	molecular_function	nucleic acid binding	GO:0003676
ENSGALT00000005721	ENSGALG00000023749	DARS2	aspartyl-tRNA synthetase 2, mitochondrial [Source:HGNC Symbol;Acc:25538]	molecular_function	nucleotide binding	GO:0000166
ENSGALT00000005721	ENSGALG00000023749	DARS2	aspartyl-tRNA synthetase 2, mitochondrial [Source:HGNC Symbol;Acc:25538]	molecular_function	protein binding	GO:0005515
ENSGALT00000005721	ENSGALG00000023749	DARS2	aspartyl-tRNA synthetase 2, mitochondrial [Source:HGNC Symbol;Acc:25538]	molecular_function	protein homodimerization activity	GO:0042803
ENSGALT00000007780	ENSGALG00000004873	PHACTR3	phosphatase and actin regulator 3 [Source:HGNC Symbol;Acc:15833]
ENSGALT00000010094	ENSGALG00000006241		Uncharacterized protein [Source:UniProtKB/TrEMBL;Acc:F1NWX0]	biological_process	GTP catabolic process	GO:0006184
ENSGALT00000010094	ENSGALG00000006241		Uncharacterized protein [Source:UniProtKB/TrEMBL;Acc:F1NWX0]	biological_process	microtubule-based process	GO:0007017
ENSGALT00000010094	ENSGALG00000006241		Uncharacterized protein [Source:UniProtKB/TrEMBL;Acc:F1NWX0]	biological_process	protein polymerization	GO:0051258
ENSGALT00000010094	ENSGALG00000006241		Uncharacterized protein [Source:UniProtKB/TrEMBL;Acc:F1NWX0]	cellular_component	microtubule	GO:0005874
ENSGALT00000010094	ENSGALG00000006241		Uncharacterized protein [Source:UniProtKB/TrEMBL;Acc:F1NWX0]	cellular_component	protein complex	GO:0043234
ENSGALT00000010094	ENSGALG00000006241		Uncharacterized protein [Source:UniProtKB/TrEMBL;Acc:F1NWX0]	molecular_function	GTP binding	GO:0005525
ENSGALT00000010094	ENSGALG00000006241		Uncharacterized protein [Source:UniProtKB/TrEMBL;Acc:F1NWX0]	molecular_function	GTPase activity	GO:0003924
ENSGALT00000010094	ENSGALG00000006241		Uncharacterized protein [Source:UniProtKB/TrEMBL;Acc:F1NWX0]	molecular_function	nucleotide binding	GO:0000166
ENSGALT00000010094	ENSGALG00000006241		Uncharacterized protein [Source:UniProtKB/TrEMBL;Acc:F1NWX0]	molecular_function	structural constituent of cytoskeleton	GO:0005200
ENSGALT00000011555	ENSGALG00000007132	ACOX2	acyl-CoA oxidase 2, branched chain [Source:HGNC Symbol;Acc:120]	biological_process	fatty acid beta-oxidation	GO:0006635
ENSGALT00000011555	ENSGALG00000007132	ACOX2	acyl-CoA oxidase 2, branched chain [Source:HGNC Symbol;Acc:120]	biological_process	fatty acid metabolic process	GO:0006631
ENSGALT00000011555	ENSGALG00000007132	ACOX2	acyl-CoA oxidase 2, branched chain [Source:HGNC Symbol;Acc:120]	biological_process	metabolic process	GO:0008152
ENSGALT00000011555	ENSGALG00000007132	ACOX2	acyl-CoA oxidase 2, branched chain [Source:HGNC Symbol;Acc:120]	biological_process	oxidation-reduction process	GO:0055114
ENSGALT00000011555	ENSGALG00000007132	ACOX2	acyl-CoA oxidase 2, branched chain [Source:HGNC Symbol;Acc:120]	cellular_component	peroxisome	GO:0005777
ENSGALT00000011555	ENSGALG00000007132	ACOX2	acyl-CoA oxidase 2, branched chain [Source:HGNC Symbol;Acc:120]	molecular_function	acyl-CoA dehydrogenase activity	GO:0003995
ENSGALT00000011555	ENSGALG00000007132	ACOX2	acyl-CoA oxidase 2, branched chain [Source:HGNC Symbol;Acc:120]	molecular_function	acyl-CoA oxidase activity	GO:0003997
ENSGALT00000011555	ENSGALG00000007132	ACOX2	acyl-CoA oxidase 2, branched chain [Source:HGNC Symbol;Acc:120]	molecular_function	flavin adenine dinucleotide binding	GO:0050660
ENSGALT00000011555	ENSGALG00000007132	ACOX2	acyl-CoA oxidase 2, branched chain [Source:HGNC Symbol;Acc:120]	molecular_function	oxidoreductase activity, acting on the CH-CH group of donors	GO:0016627
ENSGALT00000011555	ENSGALG00000007132	ACOX2	acyl-CoA oxidase 2, branched chain [Source:HGNC Symbol;Acc:120]	molecular_function	receptor binding	GO:0005102
ENSGALT00000011871	ENSGALG00000007337	LPP	Gallus gallus LIM domain containing preferred translocation partner in lipoma (LPP), mRNA. [Source:RefSeq mRNA;Acc:NM_001031567]	biological_process	cell adhesion	GO:0007155
ENSGALT00000011871	ENSGALG00000007337	LPP	Gallus gallus LIM domain containing preferred translocation partner in lipoma (LPP), mRNA. [Source:RefSeq mRNA;Acc:NM_001031567]	cellular_component	cell junction	GO:0030054
ENSGALT00000011871	ENSGALG00000007337	LPP	Gallus gallus LIM domain containing preferred translocation partner in lipoma (LPP), mRNA. [Source:RefSeq mRNA;Acc:NM_001031567]	cellular_component	cytoplasm	GO:0005737
ENSGALT00000011871	ENSGALG00000007337	LPP	Gallus gallus LIM domain containing preferred translocation partner in lipoma (LPP), mRNA. [Source:RefSeq mRNA;Acc:NM_001031567]	cellular_component	focal adhesion	GO:0005925
ENSGALT00000011871	ENSGALG00000007337	LPP	Gallus gallus LIM domain containing preferred translocation partner in lipoma (LPP), mRNA. [Source:RefSeq mRNA;Acc:NM_001031567]	cellular_component	nucleus	GO:0005634
ENSGALT00000011871	ENSGALG00000007337	LPP	Gallus gallus LIM domain containing preferred translocation partner in lipoma (LPP), mRNA. [Source:RefSeq mRNA;Acc:NM_001031567]	molecular_function	metal ion binding	GO:0046872
ENSGALT00000011871	ENSGALG00000007337	LPP	Gallus gallus LIM domain containing preferred translocation partner in lipoma (LPP), mRNA. [Source:RefSeq mRNA;Acc:NM_001031567]	molecular_function	protein binding	GO:0005515
ENSGALT00000011871	ENSGALG00000007337	LPP	Gallus gallus LIM domain containing preferred translocation partner in lipoma (LPP), mRNA. [Source:RefSeq mRNA;Acc:NM_001031567]	molecular_function	zinc ion binding	GO:0008270
ENSGALT00000013105	ENSGALG00000008072	CHRDL1	Gallus gallus chordin-like 1 (CHRDL1), mRNA. [Source:RefSeq mRNA;Acc:NM_204171]	biological_process	compound eye development	GO:0048749
ENSGALT00000013105	ENSGALG00000008072	CHRDL1	Gallus gallus chordin-like 1 (CHRDL1), mRNA. [Source:RefSeq mRNA;Acc:NM_204171]	biological_process	eye development	GO:0001654
ENSGALT00000013105	ENSGALG00000008072	CHRDL1	Gallus gallus chordin-like 1 (CHRDL1), mRNA. [Source:RefSeq mRNA;Acc:NM_204171]	molecular_function	protein binding	GO:0005515
ENSGALT00000015154	ENSGALG00000009313	WDR26	WD repeat domain 26 [Source:HGNC Symbol;Acc:21208]	cellular_component	cytoplasm	GO:0005737
ENSGALT00000015154	ENSGALG00000009313	WDR26	WD repeat domain 26 [Source:HGNC Symbol;Acc:21208]	cellular_component	nucleus	GO:0005634
ENSGALT00000015154	ENSGALG00000009313	WDR26	WD repeat domain 26 [Source:HGNC Symbol;Acc:21208]	molecular_function	protein binding	GO:0005515
ENSGALT00000015617	ENSGALG00000009587	GPHN	Gallus gallus gephyrin (GPHN), mRNA. [Source:RefSeq mRNA;Acc:NM_001031549]	biological_process	molybdopterin cofactor biosynthetic process	GO:0032324
ENSGALT00000015617	ENSGALG00000009587	GPHN	Gallus gallus gephyrin (GPHN), mRNA. [Source:RefSeq mRNA;Acc:NM_001031549]	biological_process	Mo-molybdopterin cofactor biosynthetic process	GO:0006777
ENSGALT00000016282	ENSGALG00000010025	SNX6	Gallus gallus sorting nexin 6 (SNX6), mRNA. [Source:RefSeq mRNA;Acc:NM_001079757]	biological_process	cell communication	GO:0007154
ENSGALT00000016282	ENSGALG00000010025	SNX6	Gallus gallus sorting nexin 6 (SNX6), mRNA. [Source:RefSeq mRNA;Acc:NM_001079757]	biological_process	negative regulation of transcription, DNA-dependent	GO:0045892
ENSGALT00000016282	ENSGALG00000010025	SNX6	Gallus gallus sorting nexin 6 (SNX6), mRNA. [Source:RefSeq mRNA;Acc:NM_001079757]	biological_process	negative regulation of transforming growth factor beta receptor signaling pathway	GO:0030512
ENSGALT00000016282	ENSGALG00000010025	SNX6	Gallus gallus sorting nexin 6 (SNX6), mRNA. [Source:RefSeq mRNA;Acc:NM_001079757]	biological_process	retrograde transport, endosome to Golgi	GO:0042147
ENSGALT00000016282	ENSGALG00000010025	SNX6	Gallus gallus sorting nexin 6 (SNX6), mRNA. [Source:RefSeq mRNA;Acc:NM_001079757]	cellular_component	cytoplasm	GO:0005737
ENSGALT00000016282	ENSGALG00000010025	SNX6	Gallus gallus sorting nexin 6 (SNX6), mRNA. [Source:RefSeq mRNA;Acc:NM_001079757]	cellular_component	early endosome membrane	GO:0031901
ENSGALT00000016282	ENSGALG00000010025	SNX6	Gallus gallus sorting nexin 6 (SNX6), mRNA. [Source:RefSeq mRNA;Acc:NM_001079757]	cellular_component	intracellular membrane-bounded organelle	GO:0043231
ENSGALT00000016282	ENSGALG00000010025	SNX6	Gallus gallus sorting nexin 6 (SNX6), mRNA. [Source:RefSeq mRNA;Acc:NM_001079757]	molecular_function	phosphatidylinositol binding	GO:0035091
ENSGALT00000016282	ENSGALG00000010025	SNX6	Gallus gallus sorting nexin 6 (SNX6), mRNA. [Source:RefSeq mRNA;Acc:NM_001079757]	molecular_function	protein binding	GO:0005515
ENSGALT00000016282	ENSGALG00000010025	SNX6	Gallus gallus sorting nexin 6 (SNX6), mRNA. [Source:RefSeq mRNA;Acc:NM_001079757]	molecular_function	protein homodimerization activity	GO:0042803
ENSGALT00000016997	ENSGALG00000010439		Uncharacterized protein [Source:UniProtKB/TrEMBL;Acc:F1N9J7]	biological_process	GTP catabolic process	GO:0006184
ENSGALT00000016997	ENSGALG00000010439		Uncharacterized protein [Source:UniProtKB/TrEMBL;Acc:F1N9J7]	biological_process	microtubule-based process	GO:0007017
ENSGALT00000016997	ENSGALG00000010439		Uncharacterized protein [Source:UniProtKB/TrEMBL;Acc:F1N9J7]	biological_process	protein polymerization	GO:0051258
ENSGALT00000016997	ENSGALG00000010439		Uncharacterized protein [Source:UniProtKB/TrEMBL;Acc:F1N9J7]	cellular_component	cytoplasm	GO:0005737
ENSGALT00000016997	ENSGALG00000010439		Uncharacterized protein [Source:UniProtKB/TrEMBL;Acc:F1N9J7]	cellular_component	cytoskeleton	GO:0005856
ENSGALT00000016997	ENSGALG00000010439		Uncharacterized protein [Source:UniProtKB/TrEMBL;Acc:F1N9J7]	cellular_component	microtubule	GO:0005874
ENSGALT00000016997	ENSGALG00000010439		Uncharacterized protein [Source:UniProtKB/TrEMBL;Acc:F1N9J7]	cellular_component	protein complex	GO:0043234
ENSGALT00000016997	ENSGALG00000010439		Uncharacterized protein [Source:UniProtKB/TrEMBL;Acc:F1N9J7]	molecular_function	GTP binding	GO:0005525
ENSGALT00000016997	ENSGALG00000010439		Uncharacterized protein [Source:UniProtKB/TrEMBL;Acc:F1N9J7]	molecular_function	GTPase activity	GO:0003924
ENSGALT00000016997	ENSGALG00000010439		Uncharacterized protein [Source:UniProtKB/TrEMBL;Acc:F1N9J7]	molecular_function	nucleotide binding	GO:0000166
ENSGALT00000016997	ENSGALG00000010439		Uncharacterized protein [Source:UniProtKB/TrEMBL;Acc:F1N9J7]	molecular_function	structural constituent of cytoskeleton	GO:0005200
ENSGALT00000017276	ENSGALG00000010619	CC2D1B	coiled-coil and C2 domain containing 1B [Source:HGNC Symbol;Acc:29386]	biological_process	negative regulation of transcription from RNA polymerase II promoter	GO:0000122
ENSGALT00000017276	ENSGALG00000010619	CC2D1B	coiled-coil and C2 domain containing 1B [Source:HGNC Symbol;Acc:29386]	molecular_function	protein binding	GO:0005515
ENSGALT00000017276	ENSGALG00000010619	CC2D1B	coiled-coil and C2 domain containing 1B [Source:HGNC Symbol;Acc:29386]	molecular_function	RNA polymerase II core promoter proximal region sequence-specific DNA binding	GO:0000978
ENSGALT00000017276	ENSGALG00000010619	CC2D1B	coiled-coil and C2 domain containing 1B [Source:HGNC Symbol;Acc:29386]	molecular_function	RNA polymerase II core promoter proximal region sequence-specific DNA binding transcription factor activity involved in negative regulation of transcription	GO:0001078
ENSGALT00000017328	ENSGALG00000010651	TFB2M	transcription factor B2, mitochondrial [Source:HGNC Symbol;Acc:18559]	biological_process	positive regulation of transcription, DNA-dependent	GO:0045893
ENSGALT00000017328	ENSGALG00000010651	TFB2M	transcription factor B2, mitochondrial [Source:HGNC Symbol;Acc:18559]	biological_process	regulation of transcription, DNA-dependent	GO:0006355
ENSGALT00000017328	ENSGALG00000010651	TFB2M	transcription factor B2, mitochondrial [Source:HGNC Symbol;Acc:18559]	biological_process	rRNA methylation	GO:0031167
ENSGALT00000017328	ENSGALG00000010651	TFB2M	transcription factor B2, mitochondrial [Source:HGNC Symbol;Acc:18559]	biological_process	rRNA modification	GO:0000154
ENSGALT00000017328	ENSGALG00000010651	TFB2M	transcription factor B2, mitochondrial [Source:HGNC Symbol;Acc:18559]	biological_process	transcription from mitochondrial promoter	GO:0006390
ENSGALT00000017328	ENSGALG00000010651	TFB2M	transcription factor B2, mitochondrial [Source:HGNC Symbol;Acc:18559]	biological_process	transcription initiation from mitochondrial promoter	GO:0006391
ENSGALT00000017328	ENSGALG00000010651	TFB2M	transcription factor B2, mitochondrial [Source:HGNC Symbol;Acc:18559]	cellular_component	mitochondrial matrix	GO:0005759
ENSGALT00000017328	ENSGALG00000010651	TFB2M	transcription factor B2, mitochondrial [Source:HGNC Symbol;Acc:18559]	cellular_component	mitochondrial nucleoid	GO:0042645
ENSGALT00000017328	ENSGALG00000010651	TFB2M	transcription factor B2, mitochondrial [Source:HGNC Symbol;Acc:18559]	cellular_component	mitochondrion	GO:0005739
ENSGALT00000017328	ENSGALG00000010651	TFB2M	transcription factor B2, mitochondrial [Source:HGNC Symbol;Acc:18559]	molecular_function	rRNA (adenine-N6,N6-)-dimethyltransferase activity	GO:0000179
ENSGALT00000017328	ENSGALG00000010651	TFB2M	transcription factor B2, mitochondrial [Source:HGNC Symbol;Acc:18559]	molecular_function	rRNA methyltransferase activity	GO:0008649
ENSGALT00000017328	ENSGALG00000010651	TFB2M	transcription factor B2, mitochondrial [Source:HGNC Symbol;Acc:18559]	molecular_function	transcription cofactor activity	GO:0003712
ENSGALT00000017904	ENSGALG00000010993		Uncharacterized protein [Source:UniProtKB/TrEMBL;Acc:E1BS23]
ENSGALT00000018667	ENSGALG00000011447	GADL1	glutamate decarboxylase-like 1 [Source:HGNC Symbol;Acc:27949]	biological_process	carboxylic acid metabolic process	GO:0019752
ENSGALT00000018667	ENSGALG00000011447	GADL1	glutamate decarboxylase-like 1 [Source:HGNC Symbol;Acc:27949]	biological_process	cellular amino acid metabolic process	GO:0006520
ENSGALT00000018667	ENSGALG00000011447	GADL1	glutamate decarboxylase-like 1 [Source:HGNC Symbol;Acc:27949]	biological_process	metabolic process	GO:0008152
ENSGALT00000018667	ENSGALG00000011447	GADL1	glutamate decarboxylase-like 1 [Source:HGNC Symbol;Acc:27949]	molecular_function	carboxy-lyase activity	GO:0016831
ENSGALT00000018667	ENSGALG00000011447	GADL1	glutamate decarboxylase-like 1 [Source:HGNC Symbol;Acc:27949]	molecular_function	catalytic activity	GO:0003824
ENSGALT00000018667	ENSGALG00000011447	GADL1	glutamate decarboxylase-like 1 [Source:HGNC Symbol;Acc:27949]	molecular_function	lyase activity	GO:0016829
ENSGALT00000018667	ENSGALG00000011447	GADL1	glutamate decarboxylase-like 1 [Source:HGNC Symbol;Acc:27949]	molecular_function	pyridoxal phosphate binding	GO:0030170
ENSGALT00000021051	ENSGALG00000012908	SLC13A4	solute carrier family 13 (sodium/sulfate symporter), member 4 [Source:HGNC Symbol;Acc:15827]	biological_process	sodium ion transport	GO:0006814
ENSGALT00000021051	ENSGALG00000012908	SLC13A4	solute carrier family 13 (sodium/sulfate symporter), member 4 [Source:HGNC Symbol;Acc:15827]	biological_process	transmembrane transport	GO:0055085
ENSGALT00000021051	ENSGALG00000012908	SLC13A4	solute carrier family 13 (sodium/sulfate symporter), member 4 [Source:HGNC Symbol;Acc:15827]	cellular_component	integral to membrane	GO:0016021
ENSGALT00000021051	ENSGALG00000012908	SLC13A4	solute carrier family 13 (sodium/sulfate symporter), member 4 [Source:HGNC Symbol;Acc:15827]	cellular_component	membrane	GO:0016020
ENSGALT00000021051	ENSGALG00000012908	SLC13A4	solute carrier family 13 (sodium/sulfate symporter), member 4 [Source:HGNC Symbol;Acc:15827]	molecular_function	transporter activity	GO:0005215
ENSGALT00000023263	ENSGALG00000014398	PPARGC1A	Gallus gallus peroxisome proliferator-activated receptor gamma, coactivator 1 alpha (PPARGC1A), mRNA. [Source:RefSeq mRNA;Acc:NM_001006457]	biological_process	cellular response to oxidative stress	GO:0034599
ENSGALT00000023263	ENSGALG00000014398	PPARGC1A	Gallus gallus peroxisome proliferator-activated receptor gamma, coactivator 1 alpha (PPARGC1A), mRNA. [Source:RefSeq mRNA;Acc:NM_001006457]	biological_process	negative regulation of neuron apoptotic process	GO:0043524
ENSGALT00000023263	ENSGALG00000014398	PPARGC1A	Gallus gallus peroxisome proliferator-activated receptor gamma, coactivator 1 alpha (PPARGC1A), mRNA. [Source:RefSeq mRNA;Acc:NM_001006457]	biological_process	neuron death	GO:0070997
ENSGALT00000023263	ENSGALG00000014398	PPARGC1A	Gallus gallus peroxisome proliferator-activated receptor gamma, coactivator 1 alpha (PPARGC1A), mRNA. [Source:RefSeq mRNA;Acc:NM_001006457]	biological_process	positive regulation of ATP biosynthetic process	GO:2001171
ENSGALT00000023263	ENSGALG00000014398	PPARGC1A	Gallus gallus peroxisome proliferator-activated receptor gamma, coactivator 1 alpha (PPARGC1A), mRNA. [Source:RefSeq mRNA;Acc:NM_001006457]	biological_process	positive regulation of cellular respiration	GO:1901857
ENSGALT00000023263	ENSGALG00000014398	PPARGC1A	Gallus gallus peroxisome proliferator-activated receptor gamma, coactivator 1 alpha (PPARGC1A), mRNA. [Source:RefSeq mRNA;Acc:NM_001006457]	biological_process	positive regulation of energy homeostasis	GO:2000507
ENSGALT00000023263	ENSGALG00000014398	PPARGC1A	Gallus gallus peroxisome proliferator-activated receptor gamma, coactivator 1 alpha (PPARGC1A), mRNA. [Source:RefSeq mRNA;Acc:NM_001006457]	biological_process	positive regulation of mitochondrial DNA metabolic process	GO:1901860
ENSGALT00000023263	ENSGALG00000014398	PPARGC1A	Gallus gallus peroxisome proliferator-activated receptor gamma, coactivator 1 alpha (PPARGC1A), mRNA. [Source:RefSeq mRNA;Acc:NM_001006457]	biological_process	positive regulation of mitochondrion organization	GO:0010822
ENSGALT00000023263	ENSGALG00000014398	PPARGC1A	Gallus gallus peroxisome proliferator-activated receptor gamma, coactivator 1 alpha (PPARGC1A), mRNA. [Source:RefSeq mRNA;Acc:NM_001006457]	biological_process	positive regulation of muscle tissue development	GO:1901863
ENSGALT00000023263	ENSGALG00000014398	PPARGC1A	Gallus gallus peroxisome proliferator-activated receptor gamma, coactivator 1 alpha (PPARGC1A), mRNA. [Source:RefSeq mRNA;Acc:NM_001006457]	biological_process	positive regulation of sequence-specific DNA binding transcription factor activity	GO:0051091
ENSGALT00000023263	ENSGALG00000014398	PPARGC1A	Gallus gallus peroxisome proliferator-activated receptor gamma, coactivator 1 alpha (PPARGC1A), mRNA. [Source:RefSeq mRNA;Acc:NM_001006457]	biological_process	positive regulation of transcription from RNA polymerase II promoter	GO:0045944
ENSGALT00000023263	ENSGALG00000014398	PPARGC1A	Gallus gallus peroxisome proliferator-activated receptor gamma, coactivator 1 alpha (PPARGC1A), mRNA. [Source:RefSeq mRNA;Acc:NM_001006457]	biological_process	positive regulation of transcription, DNA-dependent	GO:0045893
ENSGALT00000023263	ENSGALG00000014398	PPARGC1A	Gallus gallus peroxisome proliferator-activated receptor gamma, coactivator 1 alpha (PPARGC1A), mRNA. [Source:RefSeq mRNA;Acc:NM_001006457]	biological_process	regulation of cell death	GO:0010941
ENSGALT00000023263	ENSGALG00000014398	PPARGC1A	Gallus gallus peroxisome proliferator-activated receptor gamma, coactivator 1 alpha (PPARGC1A), mRNA. [Source:RefSeq mRNA;Acc:NM_001006457]	biological_process	respiratory electron transport chain	GO:0022904
ENSGALT00000023263	ENSGALG00000014398	PPARGC1A	Gallus gallus peroxisome proliferator-activated receptor gamma, coactivator 1 alpha (PPARGC1A), mRNA. [Source:RefSeq mRNA;Acc:NM_001006457]	biological_process	response to muscle activity	GO:0014850
ENSGALT00000023263	ENSGALG00000014398	PPARGC1A	Gallus gallus peroxisome proliferator-activated receptor gamma, coactivator 1 alpha (PPARGC1A), mRNA. [Source:RefSeq mRNA;Acc:NM_001006457]	cellular_component	nucleus	GO:0005634
ENSGALT00000023263	ENSGALG00000014398	PPARGC1A	Gallus gallus peroxisome proliferator-activated receptor gamma, coactivator 1 alpha (PPARGC1A), mRNA. [Source:RefSeq mRNA;Acc:NM_001006457]	molecular_function	chromatin DNA binding	GO:0031490
ENSGALT00000023263	ENSGALG00000014398	PPARGC1A	Gallus gallus peroxisome proliferator-activated receptor gamma, coactivator 1 alpha (PPARGC1A), mRNA. [Source:RefSeq mRNA;Acc:NM_001006457]	molecular_function	DNA binding	GO:0003677
ENSGALT00000023263	ENSGALG00000014398	PPARGC1A	Gallus gallus peroxisome proliferator-activated receptor gamma, coactivator 1 alpha (PPARGC1A), mRNA. [Source:RefSeq mRNA;Acc:NM_001006457]	molecular_function	ligand-dependent nuclear receptor binding	GO:0016922
ENSGALT00000023263	ENSGALG00000014398	PPARGC1A	Gallus gallus peroxisome proliferator-activated receptor gamma, coactivator 1 alpha (PPARGC1A), mRNA. [Source:RefSeq mRNA;Acc:NM_001006457]	molecular_function	ligand-dependent nuclear receptor transcription coactivator activity	GO:0030374
ENSGALT00000023263	ENSGALG00000014398	PPARGC1A	Gallus gallus peroxisome proliferator-activated receptor gamma, coactivator 1 alpha (PPARGC1A), mRNA. [Source:RefSeq mRNA;Acc:NM_001006457]	molecular_function	nucleic acid binding	GO:0003676
ENSGALT00000023263	ENSGALG00000014398	PPARGC1A	Gallus gallus peroxisome proliferator-activated receptor gamma, coactivator 1 alpha (PPARGC1A), mRNA. [Source:RefSeq mRNA;Acc:NM_001006457]	molecular_function	nucleotide binding	GO:0000166
ENSGALT00000023263	ENSGALG00000014398	PPARGC1A	Gallus gallus peroxisome proliferator-activated receptor gamma, coactivator 1 alpha (PPARGC1A), mRNA. [Source:RefSeq mRNA;Acc:NM_001006457]	molecular_function	protein binding	GO:0005515
ENSGALT00000023263	ENSGALG00000014398	PPARGC1A	Gallus gallus peroxisome proliferator-activated receptor gamma, coactivator 1 alpha (PPARGC1A), mRNA. [Source:RefSeq mRNA;Acc:NM_001006457]	molecular_function	transcription coactivator activity	GO:0003713
ENSGALT00000023263	ENSGALG00000014398	PPARGC1A	Gallus gallus peroxisome proliferator-activated receptor gamma, coactivator 1 alpha (PPARGC1A), mRNA. [Source:RefSeq mRNA;Acc:NM_001006457]	molecular_function	transcription factor binding	GO:0008134
ENSGALT00000024442	ENSGALG00000015147	ALDH1A1	Gallus gallus aldehyde dehydrogenase 1 family, member A1 (ALDH1A1), mRNA. [Source:RefSeq mRNA;Acc:NM_204577]	biological_process	metabolic process	GO:0008152
ENSGALT00000024442	ENSGALG00000015147	ALDH1A1	Gallus gallus aldehyde dehydrogenase 1 family, member A1 (ALDH1A1), mRNA. [Source:RefSeq mRNA;Acc:NM_204577]	biological_process	oxidation-reduction process	GO:0055114
ENSGALT00000024442	ENSGALG00000015147	ALDH1A1	Gallus gallus aldehyde dehydrogenase 1 family, member A1 (ALDH1A1), mRNA. [Source:RefSeq mRNA;Acc:NM_204577]	molecular_function	aldehyde dehydrogenase (NAD) activity	GO:0004029
ENSGALT00000024442	ENSGALG00000015147	ALDH1A1	Gallus gallus aldehyde dehydrogenase 1 family, member A1 (ALDH1A1), mRNA. [Source:RefSeq mRNA;Acc:NM_204577]	molecular_function	oxidoreductase activity	GO:0016491
ENSGALT00000024442	ENSGALG00000015147	ALDH1A1	Gallus gallus aldehyde dehydrogenase 1 family, member A1 (ALDH1A1), mRNA. [Source:RefSeq mRNA;Acc:NM_204577]	molecular_function	oxidoreductase activity, acting on the aldehyde or oxo group of donors, NAD or NADP as acceptor	GO:0016620
ENSGALT00000024824	ENSGALG00000015388	BLIMP-1	Uncharacterized protein [Source:UniProtKB/TrEMBL;Acc:F1NKI2]	biological_process	cell fate commitment	GO:0045165
ENSGALT00000024824	ENSGALG00000015388	BLIMP-1	Uncharacterized protein [Source:UniProtKB/TrEMBL;Acc:F1NKI2]	biological_process	embryonic placenta development	GO:0001892
ENSGALT00000024824	ENSGALG00000015388	BLIMP-1	Uncharacterized protein [Source:UniProtKB/TrEMBL;Acc:F1NKI2]	biological_process	eye photoreceptor cell development	GO:0042462
ENSGALT00000024824	ENSGALG00000015388	BLIMP-1	Uncharacterized protein [Source:UniProtKB/TrEMBL;Acc:F1NKI2]	biological_process	germ cell development	GO:0007281
ENSGALT00000024824	ENSGALG00000015388	BLIMP-1	Uncharacterized protein [Source:UniProtKB/TrEMBL;Acc:F1NKI2]	biological_process	in utero embryonic development	GO:0001701
ENSGALT00000024824	ENSGALG00000015388	BLIMP-1	Uncharacterized protein [Source:UniProtKB/TrEMBL;Acc:F1NKI2]	biological_process	maternal placenta development	GO:0001893
ENSGALT00000024824	ENSGALG00000015388	BLIMP-1	Uncharacterized protein [Source:UniProtKB/TrEMBL;Acc:F1NKI2]	biological_process	negative regulation of B cell proliferation	GO:0030889
ENSGALT00000024824	ENSGALG00000015388	BLIMP-1	Uncharacterized protein [Source:UniProtKB/TrEMBL;Acc:F1NKI2]	biological_process	negative regulation of lipopolysaccharide-mediated signaling pathway	GO:0031665
ENSGALT00000024824	ENSGALG00000015388	BLIMP-1	Uncharacterized protein [Source:UniProtKB/TrEMBL;Acc:F1NKI2]	biological_process	negative regulation of transcription from RNA polymerase II promoter	GO:0000122
ENSGALT00000024824	ENSGALG00000015388	BLIMP-1	Uncharacterized protein [Source:UniProtKB/TrEMBL;Acc:F1NKI2]	biological_process	positive regulation of B cell differentiation	GO:0045579
ENSGALT00000024824	ENSGALG00000015388	BLIMP-1	Uncharacterized protein [Source:UniProtKB/TrEMBL;Acc:F1NKI2]	biological_process	positive regulation of gene expression	GO:0010628
ENSGALT00000024824	ENSGALG00000015388	BLIMP-1	Uncharacterized protein [Source:UniProtKB/TrEMBL;Acc:F1NKI2]	biological_process	trophoblast giant cell differentiation	GO:0060707
ENSGALT00000024824	ENSGALG00000015388	BLIMP-1	Uncharacterized protein [Source:UniProtKB/TrEMBL;Acc:F1NKI2]	cellular_component	cytoplasm	GO:0005737
ENSGALT00000024824	ENSGALG00000015388	BLIMP-1	Uncharacterized protein [Source:UniProtKB/TrEMBL;Acc:F1NKI2]	molecular_function	histone deacetylase binding	GO:0042826
ENSGALT00000024824	ENSGALG00000015388	BLIMP-1	Uncharacterized protein [Source:UniProtKB/TrEMBL;Acc:F1NKI2]	molecular_function	metal ion binding	GO:0046872
ENSGALT00000024824	ENSGALG00000015388	BLIMP-1	Uncharacterized protein [Source:UniProtKB/TrEMBL;Acc:F1NKI2]	molecular_function	nucleic acid binding	GO:0003676
ENSGALT00000024824	ENSGALG00000015388	BLIMP-1	Uncharacterized protein [Source:UniProtKB/TrEMBL;Acc:F1NKI2]	molecular_function	protein binding	GO:0005515
ENSGALT00000024824	ENSGALG00000015388	BLIMP-1	Uncharacterized protein [Source:UniProtKB/TrEMBL;Acc:F1NKI2]	molecular_function	sequence-specific DNA binding	GO:0043565
ENSGALT00000025577	ENSGALG00000015865	FAM46A	uncharacterized protein LOC421845 [Source:RefSeq peptide;Acc:NP_001026256]
ENSGALT00000026609	ENSGALG00000016496	ATAD2B	ATPase family, AAA domain containing 2B [Source:HGNC Symbol;Acc:29230]	molecular_function	ATP binding	GO:0005524
ENSGALT00000026609	ENSGALG00000016496	ATAD2B	ATPase family, AAA domain containing 2B [Source:HGNC Symbol;Acc:29230]	molecular_function	histone acetyl-lysine binding	GO:0070577
ENSGALT00000026609	ENSGALG00000016496	ATAD2B	ATPase family, AAA domain containing 2B [Source:HGNC Symbol;Acc:29230]	molecular_function	nucleoside-triphosphatase activity	GO:0017111
ENSGALT00000026609	ENSGALG00000016496	ATAD2B	ATPase family, AAA domain containing 2B [Source:HGNC Symbol;Acc:29230]	molecular_function	nucleotide binding	GO:0000166
ENSGALT00000026609	ENSGALG00000016496	ATAD2B	ATPase family, AAA domain containing 2B [Source:HGNC Symbol;Acc:29230]	molecular_function	protein binding	GO:0005515
ENSGALT00000027049	ENSGALG00000016752	INPP4A	inositol polyphosphate-4-phosphatase, type I, 107kDa [Source:HGNC Symbol;Acc:6074]	molecular_function	protein binding	GO:0005515
ENSGALT00000027336	ENSGALG00000016911	RNF219	ring finger protein 219 [Source:HGNC Symbol;Acc:20308]	molecular_function	metal ion binding	GO:0046872
ENSGALT00000027336	ENSGALG00000016911	RNF219	ring finger protein 219 [Source:HGNC Symbol;Acc:20308]	molecular_function	protein binding	GO:0005515
ENSGALT00000027336	ENSGALG00000016911	RNF219	ring finger protein 219 [Source:HGNC Symbol;Acc:20308]	molecular_function	zinc ion binding	GO:0008270
ENSGALT00000030673	ENSGALG00000019356		Uncharacterized protein [Source:UniProtKB/TrEMBL;Acc:F1NFR7]
ENSGALT00000031457	ENSGALG00000019806		Uncharacterized protein [Source:UniProtKB/TrEMBL;Acc:F1NBY9]
ENSGALT00000032554	ENSGALG00000020411		Uncharacterized protein [Source:UniProtKB/TrEMBL;Acc:E1C798]
ENSGALT00000033285	ENSGALG00000006983	DNTT	Gallus gallus deoxynucleotidyltransferase, terminal (DNTT), mRNA. [Source:RefSeq mRNA;Acc:NM_205389]	biological_process	DNA metabolic process	GO:0006259
ENSGALT00000033285	ENSGALG00000006983	DNTT	Gallus gallus deoxynucleotidyltransferase, terminal (DNTT), mRNA. [Source:RefSeq mRNA;Acc:NM_205389]	cellular_component	cytoplasm	GO:0005737
ENSGALT00000033285	ENSGALG00000006983	DNTT	Gallus gallus deoxynucleotidyltransferase, terminal (DNTT), mRNA. [Source:RefSeq mRNA;Acc:NM_205389]	cellular_component	nucleus	GO:0005634
ENSGALT00000033285	ENSGALG00000006983	DNTT	Gallus gallus deoxynucleotidyltransferase, terminal (DNTT), mRNA. [Source:RefSeq mRNA;Acc:NM_205389]	molecular_function	catalytic activity	GO:0003824
ENSGALT00000033285	ENSGALG00000006983	DNTT	Gallus gallus deoxynucleotidyltransferase, terminal (DNTT), mRNA. [Source:RefSeq mRNA;Acc:NM_205389]	molecular_function	DNA binding	GO:0003677
ENSGALT00000033285	ENSGALG00000006983	DNTT	Gallus gallus deoxynucleotidyltransferase, terminal (DNTT), mRNA. [Source:RefSeq mRNA;Acc:NM_205389]	molecular_function	DNA nucleotidylexotransferase activity	GO:0003912
ENSGALT00000033285	ENSGALG00000006983	DNTT	Gallus gallus deoxynucleotidyltransferase, terminal (DNTT), mRNA. [Source:RefSeq mRNA;Acc:NM_205389]	molecular_function	DNA-directed DNA polymerase activity	GO:0003887
ENSGALT00000033285	ENSGALG00000006983	DNTT	Gallus gallus deoxynucleotidyltransferase, terminal (DNTT), mRNA. [Source:RefSeq mRNA;Acc:NM_205389]	molecular_function	nucleotidyltransferase activity	GO:0016779
ENSGALT00000034096	ENSGALG00000002864	LRRTM3	Gallus gallus leucine rich repeat transmembrane neuronal 3 (LRRTM3), mRNA. [Source:RefSeq mRNA;Acc:NM_001199545]	biological_process	positive regulation of beta-amyloid formation	GO:1902004
ENSGALT00000034096	ENSGALG00000002864	LRRTM3	Gallus gallus leucine rich repeat transmembrane neuronal 3 (LRRTM3), mRNA. [Source:RefSeq mRNA;Acc:NM_001199545]	molecular_function	protein binding	GO:0005515
ENSGALT00000035819	ENSGALG00000022253		Uncharacterized protein [Source:UniProtKB/TrEMBL;Acc:H9L2A2]	biological_process	regulation of transcription, DNA-dependent	GO:0006355
ENSGALT00000035819	ENSGALG00000022253		Uncharacterized protein [Source:UniProtKB/TrEMBL;Acc:H9L2A2]	cellular_component	nucleus	GO:0005634
ENSGALT00000035819	ENSGALG00000022253		Uncharacterized protein [Source:UniProtKB/TrEMBL;Acc:H9L2A2]	molecular_function	DNA binding	GO:0003677
ENSGALT00000035819	ENSGALG00000022253		Uncharacterized protein [Source:UniProtKB/TrEMBL;Acc:H9L2A2]	molecular_function	sequence-specific DNA binding transcription factor activity	GO:0003700
ENSGALT00000036519	ENSGALG00000016899	DCT	L-dopachrome tautomerase precursor [Source:RefSeq peptide;Acc:NP_990266]	biological_process	cell development	GO:0048468
ENSGALT00000036519	ENSGALG00000016899	DCT	L-dopachrome tautomerase precursor [Source:RefSeq peptide;Acc:NP_990266]	biological_process	developmental pigmentation	GO:0048066
ENSGALT00000036519	ENSGALG00000016899	DCT	L-dopachrome tautomerase precursor [Source:RefSeq peptide;Acc:NP_990266]	biological_process	melanin biosynthetic process	GO:0042438
ENSGALT00000036519	ENSGALG00000016899	DCT	L-dopachrome tautomerase precursor [Source:RefSeq peptide;Acc:NP_990266]	biological_process	melanin biosynthetic process from tyrosine	GO:0006583
ENSGALT00000036519	ENSGALG00000016899	DCT	L-dopachrome tautomerase precursor [Source:RefSeq peptide;Acc:NP_990266]	biological_process	metabolic process	GO:0008152
ENSGALT00000036519	ENSGALG00000016899	DCT	L-dopachrome tautomerase precursor [Source:RefSeq peptide;Acc:NP_990266]	biological_process	oxidation-reduction process	GO:0055114
ENSGALT00000036519	ENSGALG00000016899	DCT	L-dopachrome tautomerase precursor [Source:RefSeq peptide;Acc:NP_990266]	biological_process	pigmentation	GO:0043473
ENSGALT00000036519	ENSGALG00000016899	DCT	L-dopachrome tautomerase precursor [Source:RefSeq peptide;Acc:NP_990266]	biological_process	positive regulation of neuroblast proliferation	GO:0002052
ENSGALT00000036519	ENSGALG00000016899	DCT	L-dopachrome tautomerase precursor [Source:RefSeq peptide;Acc:NP_990266]	biological_process	ventricular zone neuroblast division	GO:0021847
ENSGALT00000036519	ENSGALG00000016899	DCT	L-dopachrome tautomerase precursor [Source:RefSeq peptide;Acc:NP_990266]	cellular_component	cytoplasm	GO:0005737
ENSGALT00000036519	ENSGALG00000016899	DCT	L-dopachrome tautomerase precursor [Source:RefSeq peptide;Acc:NP_990266]	cellular_component	cytosol	GO:0005829
ENSGALT00000036519	ENSGALG00000016899	DCT	L-dopachrome tautomerase precursor [Source:RefSeq peptide;Acc:NP_990266]	cellular_component	melanosome	GO:0042470
ENSGALT00000036519	ENSGALG00000016899	DCT	L-dopachrome tautomerase precursor [Source:RefSeq peptide;Acc:NP_990266]	molecular_function	dopachrome isomerase activity	GO:0004167
ENSGALT00000036519	ENSGALG00000016899	DCT	L-dopachrome tautomerase precursor [Source:RefSeq peptide;Acc:NP_990266]	molecular_function	metal ion binding	GO:0046872
ENSGALT00000036519	ENSGALG00000016899	DCT	L-dopachrome tautomerase precursor [Source:RefSeq peptide;Acc:NP_990266]	molecular_function	oxidoreductase activity	GO:0016491
ENSGALT00000036630	ENSGALG00000015926	RUNX1T1	Gallus gallus runt-related transcription factor 1; translocated to, 1 (cyclin D-related) (RUNX1T1), mRNA. [Source:RefSeq mRNA;Acc:NM_204744]	biological_process	fat cell differentiation	GO:0045444
ENSGALT00000036630	ENSGALG00000015926	RUNX1T1	Gallus gallus runt-related transcription factor 1; translocated to, 1 (cyclin D-related) (RUNX1T1), mRNA. [Source:RefSeq mRNA;Acc:NM_204744]	biological_process	regulation of DNA binding	GO:0051101
ENSGALT00000036630	ENSGALG00000015926	RUNX1T1	Gallus gallus runt-related transcription factor 1; translocated to, 1 (cyclin D-related) (RUNX1T1), mRNA. [Source:RefSeq mRNA;Acc:NM_204744]	biological_process	regulation of transcription, DNA-dependent	GO:0006355
ENSGALT00000036630	ENSGALG00000015926	RUNX1T1	Gallus gallus runt-related transcription factor 1; translocated to, 1 (cyclin D-related) (RUNX1T1), mRNA. [Source:RefSeq mRNA;Acc:NM_204744]	cellular_component	nuclear matrix	GO:0016363
ENSGALT00000036630	ENSGALG00000015926	RUNX1T1	Gallus gallus runt-related transcription factor 1; translocated to, 1 (cyclin D-related) (RUNX1T1), mRNA. [Source:RefSeq mRNA;Acc:NM_204744]	cellular_component	nucleus	GO:0005634
ENSGALT00000036630	ENSGALG00000015926	RUNX1T1	Gallus gallus runt-related transcription factor 1; translocated to, 1 (cyclin D-related) (RUNX1T1), mRNA. [Source:RefSeq mRNA;Acc:NM_204744]	molecular_function	identical protein binding	GO:0042802
ENSGALT00000036630	ENSGALG00000015926	RUNX1T1	Gallus gallus runt-related transcription factor 1; translocated to, 1 (cyclin D-related) (RUNX1T1), mRNA. [Source:RefSeq mRNA;Acc:NM_204744]	molecular_function	metal ion binding	GO:0046872
ENSGALT00000036630	ENSGALG00000015926	RUNX1T1	Gallus gallus runt-related transcription factor 1; translocated to, 1 (cyclin D-related) (RUNX1T1), mRNA. [Source:RefSeq mRNA;Acc:NM_204744]	molecular_function	protein binding	GO:0005515
ENSGALT00000036630	ENSGALG00000015926	RUNX1T1	Gallus gallus runt-related transcription factor 1; translocated to, 1 (cyclin D-related) (RUNX1T1), mRNA. [Source:RefSeq mRNA;Acc:NM_204744]	molecular_function	protein homodimerization activity	GO:0042803
ENSGALT00000036630	ENSGALG00000015926	RUNX1T1	Gallus gallus runt-related transcription factor 1; translocated to, 1 (cyclin D-related) (RUNX1T1), mRNA. [Source:RefSeq mRNA;Acc:NM_204744]	molecular_function	sequence-specific DNA binding transcription factor activity	GO:0003700
ENSGALT00000037273	ENSGALG00000014975	DRD5	dopamine receptor D5 [Source:HGNC Symbol;Acc:3026]	biological_process	adenylate cyclase-activating dopamine receptor signaling pathway	GO:0007191
ENSGALT00000037273	ENSGALG00000014975	DRD5	dopamine receptor D5 [Source:HGNC Symbol;Acc:3026]	biological_process	adenylate cyclase-activating G-protein coupled receptor signaling pathway	GO:0007189
ENSGALT00000037273	ENSGALG00000014975	DRD5	dopamine receptor D5 [Source:HGNC Symbol;Acc:3026]	biological_process	associative learning	GO:0008306
ENSGALT00000037273	ENSGALG00000014975	DRD5	dopamine receptor D5 [Source:HGNC Symbol;Acc:3026]	biological_process	cellular response to catecholamine stimulus	GO:0071870
ENSGALT00000037273	ENSGALG00000014975	DRD5	dopamine receptor D5 [Source:HGNC Symbol;Acc:3026]	biological_process	G-protein coupled receptor signaling pathway	GO:0007186
ENSGALT00000037273	ENSGALG00000014975	DRD5	dopamine receptor D5 [Source:HGNC Symbol;Acc:3026]	biological_process	long term synaptic depression	GO:0060292
ENSGALT00000037273	ENSGALG00000014975	DRD5	dopamine receptor D5 [Source:HGNC Symbol;Acc:3026]	biological_process	mating behavior	GO:0007617
ENSGALT00000037273	ENSGALG00000014975	DRD5	dopamine receptor D5 [Source:HGNC Symbol;Acc:3026]	biological_process	negative regulation of blood pressure	GO:0045776
ENSGALT00000037273	ENSGALG00000014975	DRD5	dopamine receptor D5 [Source:HGNC Symbol;Acc:3026]	biological_process	negative regulation of NAD(P)H oxidase activity	GO:0033861
ENSGALT00000037273	ENSGALG00000014975	DRD5	dopamine receptor D5 [Source:HGNC Symbol;Acc:3026]	biological_process	norepinephrine-epinephrine vasoconstriction involved in regulation of systemic arterial blood pressure	GO:0001994
ENSGALT00000037273	ENSGALG00000014975	DRD5	dopamine receptor D5 [Source:HGNC Symbol;Acc:3026]	biological_process	positive regulation of adenylate cyclase activity	GO:0045762
ENSGALT00000037273	ENSGALG00000014975	DRD5	dopamine receptor D5 [Source:HGNC Symbol;Acc:3026]	biological_process	positive regulation of adenylate cyclase activity involved in G-protein coupled receptor signaling pathway	GO:0010579
ENSGALT00000037273	ENSGALG00000014975	DRD5	dopamine receptor D5 [Source:HGNC Symbol;Acc:3026]	biological_process	reactive oxygen species metabolic process	GO:0072593
ENSGALT00000037273	ENSGALG00000014975	DRD5	dopamine receptor D5 [Source:HGNC Symbol;Acc:3026]	biological_process	regulation of female receptivity	GO:0045924
ENSGALT00000037273	ENSGALG00000014975	DRD5	dopamine receptor D5 [Source:HGNC Symbol;Acc:3026]	biological_process	regulation of systemic arterial blood pressure by vasopressin	GO:0001992
ENSGALT00000037273	ENSGALG00000014975	DRD5	dopamine receptor D5 [Source:HGNC Symbol;Acc:3026]	biological_process	response to amphetamine	GO:0001975
ENSGALT00000037273	ENSGALG00000014975	DRD5	dopamine receptor D5 [Source:HGNC Symbol;Acc:3026]	biological_process	response to cocaine	GO:0042220
ENSGALT00000037273	ENSGALG00000014975	DRD5	dopamine receptor D5 [Source:HGNC Symbol;Acc:3026]	biological_process	sensitization	GO:0046960
ENSGALT00000037273	ENSGALG00000014975	DRD5	dopamine receptor D5 [Source:HGNC Symbol;Acc:3026]	biological_process	signal transduction	GO:0007165
ENSGALT00000037273	ENSGALG00000014975	DRD5	dopamine receptor D5 [Source:HGNC Symbol;Acc:3026]	biological_process	transmission of nerve impulse	GO:0019226
ENSGALT00000037273	ENSGALG00000014975	DRD5	dopamine receptor D5 [Source:HGNC Symbol;Acc:3026]	biological_process	wound healing	GO:0042060
ENSGALT00000037273	ENSGALG00000014975	DRD5	dopamine receptor D5 [Source:HGNC Symbol;Acc:3026]	cellular_component	brush border membrane	GO:0031526
ENSGALT00000037273	ENSGALG00000014975	DRD5	dopamine receptor D5 [Source:HGNC Symbol;Acc:3026]	cellular_component	integral to membrane	GO:0016021
ENSGALT00000037273	ENSGALG00000014975	DRD5	dopamine receptor D5 [Source:HGNC Symbol;Acc:3026]	cellular_component	integral to plasma membrane	GO:0005887
ENSGALT00000037273	ENSGALG00000014975	DRD5	dopamine receptor D5 [Source:HGNC Symbol;Acc:3026]	cellular_component	plasma membrane	GO:0005886
ENSGALT00000037273	ENSGALG00000014975	DRD5	dopamine receptor D5 [Source:HGNC Symbol;Acc:3026]	molecular_function	dopamine binding	GO:0035240
ENSGALT00000037273	ENSGALG00000014975	DRD5	dopamine receptor D5 [Source:HGNC Symbol;Acc:3026]	molecular_function	dopamine neurotransmitter receptor activity	GO:0004952
ENSGALT00000037273	ENSGALG00000014975	DRD5	dopamine receptor D5 [Source:HGNC Symbol;Acc:3026]	molecular_function	dopamine neurotransmitter receptor activity, coupled via Gs	GO:0001588
ENSGALT00000037273	ENSGALG00000014975	DRD5	dopamine receptor D5 [Source:HGNC Symbol;Acc:3026]	molecular_function	G-protein coupled receptor activity	GO:0004930
ENSGALT00000037273	ENSGALG00000014975	DRD5	dopamine receptor D5 [Source:HGNC Symbol;Acc:3026]	molecular_function	signal transducer activity	GO:0004871
ENSGALT00000038126	ENSGALG00000010928	IBSP	Gallus gallus integrin-binding sialoprotein (IBSP), mRNA. [Source:RefSeq mRNA;Acc:NM_205162]	biological_process	cell adhesion	GO:0007155
ENSGALT00000038126	ENSGALG00000010928	IBSP	Gallus gallus integrin-binding sialoprotein (IBSP), mRNA. [Source:RefSeq mRNA;Acc:NM_205162]	biological_process	cellular response to growth factor stimulus	GO:0071363
ENSGALT00000038126	ENSGALG00000010928	IBSP	Gallus gallus integrin-binding sialoprotein (IBSP), mRNA. [Source:RefSeq mRNA;Acc:NM_205162]	biological_process	extracellular matrix organization	GO:0030198
ENSGALT00000038126	ENSGALG00000010928	IBSP	Gallus gallus integrin-binding sialoprotein (IBSP), mRNA. [Source:RefSeq mRNA;Acc:NM_205162]	biological_process	ossification	GO:0001503
ENSGALT00000038126	ENSGALG00000010928	IBSP	Gallus gallus integrin-binding sialoprotein (IBSP), mRNA. [Source:RefSeq mRNA;Acc:NM_205162]	cellular_component	extracellular region	GO:0005576
ENSGALT00000039551	ENSGALG00000002419	KIAA1328	Gallus gallus KIAA1328 (KIAA1328), mRNA. [Source:RefSeq mRNA;Acc:NM_001031404]
ENSGALT00000039851	ENSGALG00000023791		Uncharacterized protein [Source:UniProtKB/TrEMBL;Acc:E1BUL9]
ENSGALT00000041024	ENSGALG00000024288		Uncharacterized protein [Source:UniProtKB/TrEMBL;Acc:E1BRH5]
ENSGALT00000042658	ENSGALG00000027247	EOMES	eomesodermin [Source:HGNC Symbol;Acc:3372]	biological_process	blastocyst development	GO:0001824
ENSGALT00000042658	ENSGALG00000027247	EOMES	eomesodermin [Source:HGNC Symbol;Acc:3372]	biological_process	brain development	GO:0007420
ENSGALT00000042658	ENSGALG00000027247	EOMES	eomesodermin [Source:HGNC Symbol;Acc:3372]	biological_process	cardioblast differentiation	GO:0010002
ENSGALT00000042658	ENSGALG00000027247	EOMES	eomesodermin [Source:HGNC Symbol;Acc:3372]	biological_process	CD8-positive, alpha-beta T cell differentiation involved in immune response	GO:0002302
ENSGALT00000042658	ENSGALG00000027247	EOMES	eomesodermin [Source:HGNC Symbol;Acc:3372]	biological_process	cell differentiation	GO:0030154
ENSGALT00000042658	ENSGALG00000027247	EOMES	eomesodermin [Source:HGNC Symbol;Acc:3372]	biological_process	cell differentiation involved in embryonic placenta development	GO:0060706
ENSGALT00000042658	ENSGALG00000027247	EOMES	eomesodermin [Source:HGNC Symbol;Acc:3372]	biological_process	cerebral cortex neuron differentiation	GO:0021895
ENSGALT00000042658	ENSGALG00000027247	EOMES	eomesodermin [Source:HGNC Symbol;Acc:3372]	biological_process	cerebral cortex regionalization	GO:0021796
ENSGALT00000042658	ENSGALG00000027247	EOMES	eomesodermin [Source:HGNC Symbol;Acc:3372]	biological_process	endoderm formation	GO:0001706
ENSGALT00000042658	ENSGALG00000027247	EOMES	eomesodermin [Source:HGNC Symbol;Acc:3372]	biological_process	endodermal cell fate specification	GO:0001714
ENSGALT00000042658	ENSGALG00000027247	EOMES	eomesodermin [Source:HGNC Symbol;Acc:3372]	biological_process	interferon-gamma production	GO:0032609
ENSGALT00000042658	ENSGALG00000027247	EOMES	eomesodermin [Source:HGNC Symbol;Acc:3372]	biological_process	mesoderm formation	GO:0001707
ENSGALT00000042658	ENSGALG00000027247	EOMES	eomesodermin [Source:HGNC Symbol;Acc:3372]	biological_process	mesodermal to mesenchymal transition involved in gastrulation	GO:0060809
ENSGALT00000042658	ENSGALG00000027247	EOMES	eomesodermin [Source:HGNC Symbol;Acc:3372]	biological_process	negative regulation of transcription from RNA polymerase II promoter	GO:0000122
ENSGALT00000042658	ENSGALG00000027247	EOMES	eomesodermin [Source:HGNC Symbol;Acc:3372]	biological_process	olfactory bulb development	GO:0021772
ENSGALT00000042658	ENSGALG00000027247	EOMES	eomesodermin [Source:HGNC Symbol;Acc:3372]	biological_process	positive regulation of cell differentiation	GO:0045597
ENSGALT00000042658	ENSGALG00000027247	EOMES	eomesodermin [Source:HGNC Symbol;Acc:3372]	biological_process	positive regulation of transcription from RNA polymerase II promoter	GO:0045944
ENSGALT00000042658	ENSGALG00000027247	EOMES	eomesodermin [Source:HGNC Symbol;Acc:3372]	biological_process	regulation of gene expression	GO:0010468
ENSGALT00000042658	ENSGALG00000027247	EOMES	eomesodermin [Source:HGNC Symbol;Acc:3372]	biological_process	regulation of neurogenesis	GO:0050767
ENSGALT00000042658	ENSGALG00000027247	EOMES	eomesodermin [Source:HGNC Symbol;Acc:3372]	biological_process	regulation of neuron differentiation	GO:0045664
ENSGALT00000042658	ENSGALG00000027247	EOMES	eomesodermin [Source:HGNC Symbol;Acc:3372]	biological_process	regulation of transcription from RNA polymerase II promoter	GO:0006357
ENSGALT00000042658	ENSGALG00000027247	EOMES	eomesodermin [Source:HGNC Symbol;Acc:3372]	biological_process	regulation of transcription, DNA-dependent	GO:0006355
ENSGALT00000042658	ENSGALG00000027247	EOMES	eomesodermin [Source:HGNC Symbol;Acc:3372]	biological_process	skeletal muscle cell differentiation	GO:0035914
ENSGALT00000042658	ENSGALG00000027247	EOMES	eomesodermin [Source:HGNC Symbol;Acc:3372]	biological_process	stem cell maintenance	GO:0019827
ENSGALT00000042658	ENSGALG00000027247	EOMES	eomesodermin [Source:HGNC Symbol;Acc:3372]	biological_process	transcription, DNA-templated	GO:0006351
ENSGALT00000042658	ENSGALG00000027247	EOMES	eomesodermin [Source:HGNC Symbol;Acc:3372]	biological_process	trophectodermal cell differentiation	GO:0001829
ENSGALT00000042658	ENSGALG00000027247	EOMES	eomesodermin [Source:HGNC Symbol;Acc:3372]	cellular_component	intracellular	GO:0005622
ENSGALT00000042658	ENSGALG00000027247	EOMES	eomesodermin [Source:HGNC Symbol;Acc:3372]	cellular_component	nucleus	GO:0005634
ENSGALT00000042658	ENSGALG00000027247	EOMES	eomesodermin [Source:HGNC Symbol;Acc:3372]	molecular_function	chromatin binding	GO:0003682
ENSGALT00000042658	ENSGALG00000027247	EOMES	eomesodermin [Source:HGNC Symbol;Acc:3372]	molecular_function	DNA binding	GO:0003677
ENSGALT00000042658	ENSGALG00000027247	EOMES	eomesodermin [Source:HGNC Symbol;Acc:3372]	molecular_function	RNA polymerase II activating transcription factor binding	GO:0001102
ENSGALT00000042658	ENSGALG00000027247	EOMES	eomesodermin [Source:HGNC Symbol;Acc:3372]	molecular_function	RNA polymerase II regulatory region sequence-specific DNA binding	GO:0000977
ENSGALT00000042658	ENSGALG00000027247	EOMES	eomesodermin [Source:HGNC Symbol;Acc:3372]	molecular_function	RNA polymerase II transcription factor binding transcription factor activity involved in negative regulation of transcription	GO:0001191
ENSGALT00000042658	ENSGALG00000027247	EOMES	eomesodermin [Source:HGNC Symbol;Acc:3372]	molecular_function	sequence-specific DNA binding	GO:0043565
ENSGALT00000042658	ENSGALG00000027247	EOMES	eomesodermin [Source:HGNC Symbol;Acc:3372]	molecular_function	sequence-specific DNA binding transcription factor activity	GO:0003700
ENSGALT00000043412	ENSGALG00000029022	NPAS3	neuronal PAS domain protein 3 [Source:HGNC Symbol;Acc:19311]	biological_process	locomotory behavior	GO:0007626
ENSGALT00000043412	ENSGALG00000029022	NPAS3	neuronal PAS domain protein 3 [Source:HGNC Symbol;Acc:19311]	biological_process	maternal behavior	GO:0042711
ENSGALT00000043412	ENSGALG00000029022	NPAS3	neuronal PAS domain protein 3 [Source:HGNC Symbol;Acc:19311]	biological_process	regulation of transcription, DNA-dependent	GO:0006355
ENSGALT00000043412	ENSGALG00000029022	NPAS3	neuronal PAS domain protein 3 [Source:HGNC Symbol;Acc:19311]	biological_process	signal transduction	GO:0007165
ENSGALT00000043412	ENSGALG00000029022	NPAS3	neuronal PAS domain protein 3 [Source:HGNC Symbol;Acc:19311]	biological_process	startle response	GO:0001964
ENSGALT00000043412	ENSGALG00000029022	NPAS3	neuronal PAS domain protein 3 [Source:HGNC Symbol;Acc:19311]	biological_process	transcription, DNA-templated	GO:0006351
ENSGALT00000043412	ENSGALG00000029022	NPAS3	neuronal PAS domain protein 3 [Source:HGNC Symbol;Acc:19311]	cellular_component	cytoplasm	GO:0005737
ENSGALT00000043412	ENSGALG00000029022	NPAS3	neuronal PAS domain protein 3 [Source:HGNC Symbol;Acc:19311]	cellular_component	nucleus	GO:0005634
ENSGALT00000043412	ENSGALG00000029022	NPAS3	neuronal PAS domain protein 3 [Source:HGNC Symbol;Acc:19311]	molecular_function	DNA binding	GO:0003677
ENSGALT00000043412	ENSGALG00000029022	NPAS3	neuronal PAS domain protein 3 [Source:HGNC Symbol;Acc:19311]	molecular_function	protein binding	GO:0005515
ENSGALT00000043412	ENSGALG00000029022	NPAS3	neuronal PAS domain protein 3 [Source:HGNC Symbol;Acc:19311]	molecular_function	protein dimerization activity	GO:0046983
ENSGALT00000043412	ENSGALG00000029022	NPAS3	neuronal PAS domain protein 3 [Source:HGNC Symbol;Acc:19311]	molecular_function	signal transducer activity	GO:0004871
ENSGALT00000043608	ENSGALG00000026461		Uncharacterized protein [Source:UniProtKB/TrEMBL;Acc:R4GME3]
ENSGALT00000043816	ENSGALG00000028389		Uncharacterized protein [Source:UniProtKB/TrEMBL;Acc:R4GMI6]
ENSGALT00000044360	ENSGALG00000028234	SYNDIG1	synapse differentiation inducing 1 [Source:HGNC Symbol;Acc:15885]	biological_process	intracellular protein transport	GO:0006886
ENSGALT00000044360	ENSGALG00000028234	SYNDIG1	synapse differentiation inducing 1 [Source:HGNC Symbol;Acc:15885]	biological_process	positive regulation of synapse assembly	GO:0051965
ENSGALT00000044360	ENSGALG00000028234	SYNDIG1	synapse differentiation inducing 1 [Source:HGNC Symbol;Acc:15885]	biological_process	response to biotic stimulus	GO:0009607
ENSGALT00000044360	ENSGALG00000028234	SYNDIG1	synapse differentiation inducing 1 [Source:HGNC Symbol;Acc:15885]	cellular_component	early endosome membrane	GO:0031901
ENSGALT00000044360	ENSGALG00000028234	SYNDIG1	synapse differentiation inducing 1 [Source:HGNC Symbol;Acc:15885]	cellular_component	integral to membrane	GO:0016021
ENSGALT00000044360	ENSGALG00000028234	SYNDIG1	synapse differentiation inducing 1 [Source:HGNC Symbol;Acc:15885]	cellular_component	integral to plasma membrane	GO:0005887
ENSGALT00000044360	ENSGALG00000028234	SYNDIG1	synapse differentiation inducing 1 [Source:HGNC Symbol;Acc:15885]	cellular_component	postsynaptic density	GO:0014069
ENSGALT00000044360	ENSGALG00000028234	SYNDIG1	synapse differentiation inducing 1 [Source:HGNC Symbol;Acc:15885]	molecular_function	glutamate receptor binding	GO:0035254
ENSGALT00000044360	ENSGALG00000028234	SYNDIG1	synapse differentiation inducing 1 [Source:HGNC Symbol;Acc:15885]	molecular_function	protein homodimerization activity	GO:0042803
ENSGALT00000044603	ENSGALG00000007721	ARHGAP21	Gallus gallus Rho GTPase activating protein 21 (ARHGAP21), mRNA. [Source:RefSeq mRNA;Acc:NM_001177357]	biological_process	establishment of Golgi localization	GO:0051683
ENSGALT00000044603	ENSGALG00000007721	ARHGAP21	Gallus gallus Rho GTPase activating protein 21 (ARHGAP21), mRNA. [Source:RefSeq mRNA;Acc:NM_001177357]	biological_process	Golgi organization	GO:0007030
ENSGALT00000044603	ENSGALG00000007721	ARHGAP21	Gallus gallus Rho GTPase activating protein 21 (ARHGAP21), mRNA. [Source:RefSeq mRNA;Acc:NM_001177357]	biological_process	maintenance of Golgi location	GO:0051684
ENSGALT00000044603	ENSGALG00000007721	ARHGAP21	Gallus gallus Rho GTPase activating protein 21 (ARHGAP21), mRNA. [Source:RefSeq mRNA;Acc:NM_001177357]	biological_process	organelle transport along microtubule	GO:0072384
ENSGALT00000044603	ENSGALG00000007721	ARHGAP21	Gallus gallus Rho GTPase activating protein 21 (ARHGAP21), mRNA. [Source:RefSeq mRNA;Acc:NM_001177357]	biological_process	positive regulation of GTPase activity	GO:0043547
ENSGALT00000044603	ENSGALG00000007721	ARHGAP21	Gallus gallus Rho GTPase activating protein 21 (ARHGAP21), mRNA. [Source:RefSeq mRNA;Acc:NM_001177357]	biological_process	signal transduction	GO:0007165
ENSGALT00000044603	ENSGALG00000007721	ARHGAP21	Gallus gallus Rho GTPase activating protein 21 (ARHGAP21), mRNA. [Source:RefSeq mRNA;Acc:NM_001177357]	cellular_component	Golgi apparatus	GO:0005794
ENSGALT00000044603	ENSGALG00000007721	ARHGAP21	Gallus gallus Rho GTPase activating protein 21 (ARHGAP21), mRNA. [Source:RefSeq mRNA;Acc:NM_001177357]	cellular_component	intracellular	GO:0005622
ENSGALT00000044603	ENSGALG00000007721	ARHGAP21	Gallus gallus Rho GTPase activating protein 21 (ARHGAP21), mRNA. [Source:RefSeq mRNA;Acc:NM_001177357]	molecular_function	GTPase activator activity	GO:0005096
ENSGALT00000044603	ENSGALG00000007721	ARHGAP21	Gallus gallus Rho GTPase activating protein 21 (ARHGAP21), mRNA. [Source:RefSeq mRNA;Acc:NM_001177357]	molecular_function	phospholipid binding	GO:0005543
ENSGALT00000044603	ENSGALG00000007721	ARHGAP21	Gallus gallus Rho GTPase activating protein 21 (ARHGAP21), mRNA. [Source:RefSeq mRNA;Acc:NM_001177357]	molecular_function	protein binding	GO:0005515
ENSGALT00000044847	ENSGALG00000027818	RDH8	retinol dehydrogenase 8 (all-trans) [Source:HGNC Symbol;Acc:14423]	biological_process	estrogen biosynthetic process	GO:0006703
ENSGALT00000044847	ENSGALG00000027818	RDH8	retinol dehydrogenase 8 (all-trans) [Source:HGNC Symbol;Acc:14423]	biological_process	metabolic process	GO:0008152
ENSGALT00000044847	ENSGALG00000027818	RDH8	retinol dehydrogenase 8 (all-trans) [Source:HGNC Symbol;Acc:14423]	biological_process	oxidation-reduction process	GO:0055114
ENSGALT00000044847	ENSGALG00000027818	RDH8	retinol dehydrogenase 8 (all-trans) [Source:HGNC Symbol;Acc:14423]	biological_process	retinol metabolic process	GO:0042572
ENSGALT00000044847	ENSGALG00000027818	RDH8	retinol dehydrogenase 8 (all-trans) [Source:HGNC Symbol;Acc:14423]	biological_process	visual perception	GO:0007601
ENSGALT00000044847	ENSGALG00000027818	RDH8	retinol dehydrogenase 8 (all-trans) [Source:HGNC Symbol;Acc:14423]	cellular_component	cytoplasm	GO:0005737
ENSGALT00000044847	ENSGALG00000027818	RDH8	retinol dehydrogenase 8 (all-trans) [Source:HGNC Symbol;Acc:14423]	molecular_function	estradiol 17-beta-dehydrogenase activity	GO:0004303
ENSGALT00000044847	ENSGALG00000027818	RDH8	retinol dehydrogenase 8 (all-trans) [Source:HGNC Symbol;Acc:14423]	molecular_function	oxidoreductase activity	GO:0016491
ENSGALT00000044847	ENSGALG00000027818	RDH8	retinol dehydrogenase 8 (all-trans) [Source:HGNC Symbol;Acc:14423]	molecular_function	retinol dehydrogenase activity	GO:0004745
ENSGALT00000044995	ENSGALG00000028709	RNF144A	ring finger protein 144A [Source:HGNC Symbol;Acc:20457]	cellular_component	Golgi apparatus	GO:0005794
ENSGALT00000044995	ENSGALG00000028709	RNF144A	ring finger protein 144A [Source:HGNC Symbol;Acc:20457]	molecular_function	metal ion binding	GO:0046872
ENSGALT00000044995	ENSGALG00000028709	RNF144A	ring finger protein 144A [Source:HGNC Symbol;Acc:20457]	molecular_function	protein binding	GO:0005515
ENSGALT00000044995	ENSGALG00000028709	RNF144A	ring finger protein 144A [Source:HGNC Symbol;Acc:20457]	molecular_function	zinc ion binding	GO:0008270
ENSGALT00000045244	ENSGALG00000027789	RAB37	RAB37, member RAS oncogene family [Source:HGNC Symbol;Acc:30268]	biological_process	GTP catabolic process	GO:0006184
ENSGALT00000045244	ENSGALG00000027789	RAB37	RAB37, member RAS oncogene family [Source:HGNC Symbol;Acc:30268]	biological_process	intracellular protein transport	GO:0006886
ENSGALT00000045244	ENSGALG00000027789	RAB37	RAB37, member RAS oncogene family [Source:HGNC Symbol;Acc:30268]	biological_process	nucleocytoplasmic transport	GO:0006913
ENSGALT00000045244	ENSGALG00000027789	RAB37	RAB37, member RAS oncogene family [Source:HGNC Symbol;Acc:30268]	biological_process	protein transport	GO:0015031
ENSGALT00000045244	ENSGALG00000027789	RAB37	RAB37, member RAS oncogene family [Source:HGNC Symbol;Acc:30268]	biological_process	signal transduction	GO:0007165
ENSGALT00000045244	ENSGALG00000027789	RAB37	RAB37, member RAS oncogene family [Source:HGNC Symbol;Acc:30268]	biological_process	small GTPase mediated signal transduction	GO:0007264
ENSGALT00000045244	ENSGALG00000027789	RAB37	RAB37, member RAS oncogene family [Source:HGNC Symbol;Acc:30268]	cellular_component	cytoplasm	GO:0005737
ENSGALT00000045244	ENSGALG00000027789	RAB37	RAB37, member RAS oncogene family [Source:HGNC Symbol;Acc:30268]	cellular_component	endoplasmic reticulum-Golgi intermediate compartment	GO:0005793
ENSGALT00000045244	ENSGALG00000027789	RAB37	RAB37, member RAS oncogene family [Source:HGNC Symbol;Acc:30268]	cellular_component	intracellular	GO:0005622
ENSGALT00000045244	ENSGALG00000027789	RAB37	RAB37, member RAS oncogene family [Source:HGNC Symbol;Acc:30268]	cellular_component	membrane	GO:0016020
ENSGALT00000045244	ENSGALG00000027789	RAB37	RAB37, member RAS oncogene family [Source:HGNC Symbol;Acc:30268]	cellular_component	nucleus	GO:0005634
ENSGALT00000045244	ENSGALG00000027789	RAB37	RAB37, member RAS oncogene family [Source:HGNC Symbol;Acc:30268]	cellular_component	secretory granule	GO:0030141
ENSGALT00000045244	ENSGALG00000027789	RAB37	RAB37, member RAS oncogene family [Source:HGNC Symbol;Acc:30268]	molecular_function	GTP binding	GO:0005525
ENSGALT00000045244	ENSGALG00000027789	RAB37	RAB37, member RAS oncogene family [Source:HGNC Symbol;Acc:30268]	molecular_function	GTPase activity	GO:0003924
ENSGALT00000045244	ENSGALG00000027789	RAB37	RAB37, member RAS oncogene family [Source:HGNC Symbol;Acc:30268]	molecular_function	nucleotide binding	GO:0000166
ENSGALT00000045244	ENSGALG00000027789	RAB37	RAB37, member RAS oncogene family [Source:HGNC Symbol;Acc:30268]	molecular_function	protein binding	GO:0005515
ENSGALT00000045958	ENSGALG00000027332	TMEM167A	Gallus gallus transmembrane protein 167A (TMEM167A), mRNA. [Source:RefSeq mRNA;Acc:NM_001113454]	cellular_component	Golgi apparatus	GO:0005794
ENSGALT00000045958	ENSGALG00000027332	TMEM167A	Gallus gallus transmembrane protein 167A (TMEM167A), mRNA. [Source:RefSeq mRNA;Acc:NM_001113454]	cellular_component	Golgi membrane	GO:0000139
ENSGALT00000045958	ENSGALG00000027332	TMEM167A	Gallus gallus transmembrane protein 167A (TMEM167A), mRNA. [Source:RefSeq mRNA;Acc:NM_001113454]	cellular_component	integral to membrane	GO:0016021
ENSGALT00000045958	ENSGALG00000027332	TMEM167A	Gallus gallus transmembrane protein 167A (TMEM167A), mRNA. [Source:RefSeq mRNA;Acc:NM_001113454]	cellular_component	membrane	GO:0016020
ENSGALT00000046229	ENSGALG00000028574		Uncharacterized protein [Source:UniProtKB/TrEMBL;Acc:R4GH40]	molecular_function	metal ion binding	GO:0046872
ENSGALT00000046229	ENSGALG00000028574		Uncharacterized protein [Source:UniProtKB/TrEMBL;Acc:R4GH40]	molecular_function	protein binding	GO:0005515
ENSGALT00000046229	ENSGALG00000028574		Uncharacterized protein [Source:UniProtKB/TrEMBL;Acc:R4GH40]	molecular_function	zinc ion binding	GO:0008270

## Sheet: turkey
clone	chrom	start	end	Gene ID	chrom	cdsStart	cdsEnd	distance	Gene name	Description
MSAP_2.13_03_clone1	chr1	37038046	37038308	ENSMGAT00000011781	chr1	37025254	37028904	11098	SLC35E3	solute carrier family 35, member E3 [Source:HGNC Symbol;Acc:20864]
MSAP_2.13_03_clone2	chr8	7700389	7700462	ENSMGAT00000003116	chr8	7771448	7776089	73343		Uncharacterized protein [Source:UniProtKB/TrEMBL;Acc:G1MV15]
MSAP_2.13_03_clone3	chr5	30171505	30171775	ENSMGAT00000018925	chr5	30102541	30239328	706	GPHN	gephyrin [Source:HGNC Symbol;Acc:15465]
MSAP_2.13_03_clone4	chrZ	69658395	69658622	ENSMGAT00000019941	chrZ	69662279	69663324	4293		Uncharacterized protein [Source:UniProtKB/TrEMBL;Acc:G3UPW6]
MSAP_2.13_10_clone2	chr8	2021379	2021602	ENSMGAT00000001367	chr8	2069867	2090205	58546	BMS1	BMS1 ribosome biogenesis factor [Source:HGNC Symbol;Acc:23505]
MSAP_2.13_10_clone3	chrUn_GL424564	19227	19466	ENSMGAT00000003138	chrUn_GL424564	16975	35199	6740	IKZF3	IKAROS family zinc finger 3 (Aiolos) [Source:HGNC Symbol;Acc:13178]
MSAP_2.17_02_clone1	chr11	14499565	14499959	ENSMGAT00000008497	chr11	14239536	14462048	148970	LPP	LIM domain containing preferred translocation partner in lipoma [Source:HGNC Symbol;Acc:6679]
MSAP_2.17_02_clone2	chr1	59734283	59734670	ENSMGAT00000014956	chr1	59590252	59640006	119348	SLC13A4	solute carrier family 13 (sodium/sulfate symporter), member 4 [Source:HGNC Symbol;Acc:15827]
MSAP_2.17_14_clone2	chr21	8426189	8426240	ENSMGAT00000008696	chr21	8426160	8433227	3479	CA4	carbonic anhydrase IV [Source:HGNC Symbol;Acc:1375]
MSAP_2.17_14_clone3	chr10	25118277	25118320	ENSMGAT00000012509	chr10	25106530	25132188	1060	CC2D1B	coiled-coil and C2 domain containing 1B [Source:HGNC Symbol;Acc:29386]
MSAP_2.17_14_clone4	chr4	4166183	4166234	ENSMGAT00000002357	chr4	4072868	4109558	74996	MARCH1	membrane-associated ring finger (C3HC4) 1, E3 ubiquitin protein ligase [Source:HGNC Symbol;Acc:26077]
MSAP_2.6_01_clone1	chr13	1076848	1077381	ENSMGAT00000000246	chr13	1077445	1077445	330	SNORD111	Small nucleolar RNA SNORD111 [Source:RFAM;Acc:RF00611]
MSAP_2.6_01_clone3	chr13	1076848	1077381	ENSMGAT00000012407	chr11	24185661	24189279	3460		Uncharacterized protein [Source:UniProtKB/TrEMBL;Acc:G1NEY3]
MSAP_2.6_09_clone1	chr1	139835333	140060167	ENSMGAT00000016621	chr1	139940918	139985240	15329	INPP4A	inositol polyphosphate-4-phosphatase, type I, 107kDa [Source:HGNC Symbol;Acc:6074]
MSAP_2.6_09_clone2	chr11	12774336	12774440	ENSMGAT00000001953	chr11	12783137	12791588	12974	LRRC15	leucine rich repeat containing 15 [Source:HGNC Symbol;Acc:20818]
MSAP_2.6_09_clone3	chrZ	66856899	66857070	ENSMGAT00000004400	chrZ	67151510	67154745	296143	ATP6AP1L	ATPase, H+ transporting, lysosomal accessory protein 1-like [Source:HGNC Symbol;Acc:28091]
MSAP_3.12_01_clone1	chr2	70867415	70867945	ENSMGAT00000015224	chr2	70797534	70827629	55098	PRDM1	PR domain containing 1, with ZNF domain [Source:HGNC Symbol;Acc:9346]
MSAP_3.12_01_clone2	chr20	10575591	10576121	ENSMGAT00000010288	chr20	10572790	10576336	1293	RAB37	RAB37, member RAS oncogene family [Source:HGNC Symbol;Acc:30268]
MSAP_3.12_01_clone3	chr8	11560635	11561173	ENSMGAT00000017235	chr8	11496403	11497948	63728	LRRTM3	leucine rich repeat transmembrane neuronal 3 [Source:HGNC Symbol;Acc:19410]
MSAP_3.12_01_clone4	chr2	109412295	109412729	ENSMGAT00000015805	chr2	109309012	109447492	34260	KLHL29	kelch-like family member 29 [Source:HGNC Symbol;Acc:29404]
MSAP_3.12_02_clone1	chr22	7321014	7321410	ENSMGAT00000005759	chr22	7309243	7354883	10851	PHACTR3	phosphatase and actin regulator 3 [Source:HGNC Symbol;Acc:15833]
MSAP_3.12_02_clone2	chr14	12438637	12439005	ENSMGAT00000009835	chr14	12427160	12440752	4865	ACOX2	acyl-CoA oxidase 2, branched chain [Source:HGNC Symbol;Acc:120]
MSAP_3.12_02_clone3	chr8	23506795	23507142	ENSMGAT00000018900	chr8	23398661	23482778	66249	DNTT	DNA nucleotidylexotransferase [Source:HGNC Symbol;Acc:2983]
MSAP_3.12_02_clone3	chr8	23506795	23507142	ENSMGAT00000010413	chr8	23398661	23482778	66249	DNTT	DNA nucleotidylexotransferase [Source:HGNC Symbol;Acc:2983]
MSAP_3.12_04_clone1	chr22	7321014	7321410	ENSMGAT00000005759	chr22	7309243	7354883	10851	PHACTR3	phosphatase and actin regulator 3 [Source:HGNC Symbol;Acc:15833]
MSAP_3.12_05_clone1	chr28	230848	230986	ENSMGAT00000000904	chr28	230278	232379	412	PIM1	pim-1 oncogene [Source:HGNC Symbol;Acc:8986]
MSAP_3.12_05_clone2	chr1	53596110	53596368	ENSMGAT00000014370	chr1	53782219	53926879	258310	LARGE	like-glycosyltransferase [Source:HGNC Symbol;Acc:6511]
MSAP_3.12_05_clone3	chr5	37193700	37193964	ENSMGAT00000018905	chr5	37171882	37188451	13666	SNX6	sorting nexin 6 [Source:HGNC Symbol;Acc:14970]
MSAP_3.12_09_clone1	chr1	53596110	53596368	ENSMGAT00000014370	chr1	53782219	53926879	258310	LARGE	like-glycosyltransferase [Source:HGNC Symbol;Acc:6511]
MSAP_3.12_09_clone2	chr1	53596110	53596368	ENSMGAT00000014370	chr1	53782219	53926879	258310	LARGE	like-glycosyltransferase [Source:HGNC Symbol;Acc:6511]
MSAP_3.16_01_clone1	chr2	17408996	17409513	ENSMGAT00000009227	chr2	17398282	17423187	1480	WDR26	WD repeat domain 26 [Source:HGNC Symbol;Acc:21208]
MSAP_3.16_01_clone2	chr2	59599559	59599886	ENSMGAT00000014837	chr2	59551544	59615251	16325	EPB41L2	erythrocyte membrane protein band 4.1-like 2 [Source:HGNC Symbol;Acc:3379]
MSAP_3.16_01_clone3	chr1	159068909	159069345	ENSMGAT00000016785	chr1	159245231	159263843	185410	RNF219	ring finger protein 219 [Source:HGNC Symbol;Acc:20308]
MSAP_3.16_03_clone1	chr4	26782433	26782870	ENSMGAT00000008433	chr4	26781983	26783074	123	IBSP	integrin-binding sialoprotein [Source:HGNC Symbol;Acc:5341]
MSAP_3.16_03_clone2	chr3	75983980	75984464	ENSMGAT00000013461	chr3	76063641	76064749	79973	POGK	pogo transposable element with KRAB domain [Source:HGNC Symbol;Acc:18800]
MSAP_3.16_07_clone1	chr13	1159876	1160071	ENSMGAT00000001787	chr13	1130645	1176375	6464	VAC14	Vac14 homolog (S. cerevisiae) [Source:HGNC Symbol;Acc:25507]
MSAP_3.16_07_clone2	chr4	9962614	9962914	ENSMGAT00000003255	chr4	10015821	10016700	53496	SCOC	short coiled-coil protein [Source:HGNC Symbol;Acc:20335]
MSAP_3.16_07_clone3	chr9	13464104	13464339	ENSMGAT00000007285	chr9	13396392	13433580	49236	CHRDL1	chordin-like 1 [Source:HGNC Symbol;Acc:29861]
MSAP_3.16_07_clone4	chr6	17102956	17103230	ENSMGAT00000007976	chr6	17069738	17134409	1020	ARHGAP21	Rho GTPase activating protein 21 [Source:HGNC Symbol;Acc:23725]
MSAP_3.16_13_clone1	chr1	152370557	152370628	ENSMGAT00000016769	chr1	152379768	152389365	13974		Uncharacterized protein [Source:UniProtKB/TrEMBL;Acc:G1NPX3]
MSAP_3.16_13_clone2	chr1	169012503	169012669	ENSMGAT00000016825	chr1	168898834	169048334	39002	DIAPH3	diaphanous-related formin 3 [Source:HGNC Symbol;Acc:15480]
MSAP_3.16_13_clone4	chrZ	7094970	7095048	ENSMGAT00000009422	chrZ	7082095	7109120	598	KIAA1328	KIAA1328 [Source:HGNC Symbol;Acc:29248]
MSAP_3.16_17_clone1	chr4	4166183	4166234	ENSMGAT00000002357	chr4	4072868	4109558	74996	MARCH1	membrane-associated ring finger (C3HC4) 1, E3 ubiquitin protein ligase [Source:HGNC Symbol;Acc:26077]
MSAP_3.16_17_clone2	chr2	99880760	99880836	ENSMGAT00000015733	chr2	99889395	99912580	20190	RNF144A	ring finger protein 144A [Source:HGNC Symbol;Acc:20457]
MSAP_3.6_09_clone2	chr2	17005625	17005710	ENSMGAT00000008929	chr2	17023178	17024112	17978
MSAP_3.6_09_clone3	chr2	34547516	34547614	ENSMGAT00000012810	chr2	34529316	34535866	14974	TFB2M	transcription factor B2, mitochondrial [Source:HGNC Symbol;Acc:18559]
MSAP_4.10_01_clone1	chr10	5282085	5282565	ENSMGAT00000003800	chr10	5281515	5298385	7625	DARS2	aspartyl-tRNA synthetase 2, mitochondrial [Source:HGNC Symbol;Acc:25538]
MSAP_4.10_01_clone2	chr5	40547657	40548099	ENSMGAT00000000045	chr5	40587381	40587381	39503	5S_rRNA	5S ribosomal RNA [Source:RFAM;Acc:RF00001]
MSAP_4.10_01_clone3	chr2	39033510	39033862	ENSMGAT00000013407	chr2	38965926	38968387	66530	TOMM20	translocase of outer mitochondrial membrane 20 homolog (yeast) [Source:HGNC Symbol;Acc:20947]
MSAP_4.10_05_clone1	chr2	82112993	82113623	ENSMGAT00000015469	chr2	81970094	81972144	142189	FAM46A	family with sequence similarity 46, member A [Source:HGNC Symbol;Acc:18345]
MSAP_4.10_15_clone1	chr16	15889495	15889627	ENSMGAT00000011717	chr16	15884320	15888982	2910	ANKS4B	ankyrin repeat and sterile alpha motif domain containing 4B [Source:HGNC Symbol;Acc:26795]
MSAP_4.10_15_clone2	chr4	4166183	4166234	ENSMGAT00000002357	chr4	4072868	4109558	74996	MARCH1	membrane-associated ring finger (C3HC4) 1, E3 ubiquitin protein ligase [Source:HGNC Symbol;Acc:26077]
MSAP_4.10_15_clone3	chr1	152370553	152370628	ENSMGAT00000016769	chr1	152379768	152389365	13976		Uncharacterized protein [Source:UniProtKB/TrEMBL;Acc:G1NPX3]
MSAP_4.10_15_clone4	chr14	2959466	2959552	ENSMGAT00000000333	chr14	2959608	2959608	99
MSAP_4.13_01_clone1	chr10	5282085	5282565	ENSMGAT00000003800	chr10	5281515	5298385	7625	DARS2	aspartyl-tRNA synthetase 2, mitochondrial [Source:HGNC Symbol;Acc:25538]
MSAP_4.13_01_clone2	chr4	4166172	4166234	ENSMGAT00000002357	chr4	4072868	4109558	74990	MARCH1	membrane-associated ring finger (C3HC4) 1, E3 ubiquitin protein ligase [Source:HGNC Symbol;Acc:26077]
MSAP_4.13_01_clone3	chr10	5282085	5282565	ENSMGAT00000003800	chr10	5281515	5298385	7625	DARS2	aspartyl-tRNA synthetase 2, mitochondrial [Source:HGNC Symbol;Acc:25538]
MSAP_4.13_01_clone4	chr10	1347665	1347853	ENSMGAT00000001408	chr10	677191	759644	629342	PLA2G4A	phospholipase A2, group IVA (cytosolic, calcium-dependent) [Source:HGNC Symbol;Acc:9035]
MSAP_4.13_04_clone1	chrUn_GL429142	6812	7180	ENSMGAT00000010958	chrUn_GL429142	1492	6004	3248	BAK1	BCL2-antagonist/killer 1 [Source:HGNC Symbol;Acc:949]
MSAP_4.13_04_clone2	chrZ	68563884	68564162	ENSMGAT00000001273	chrZ	68996488	69035836	452139	GRIN3A	glutamate receptor, ionotropic, N-methyl-D-aspartate 3A [Source:HGNC Symbol;Acc:16767]
MSAP_4.13_06_clone1	chr5	36835564	36835758	ENSMGAT00000020384	chr5	36628936	36629092	206647		Uncharacterized protein [Source:UniProtKB/TrEMBL;Acc:G3UNZ3]
MSAP_4.13_06_clone2	chr4	57208065	57208349	ENSMGAT00000020418	chr4	57335179	57394199	156482	PPARGC1A	peroxisome proliferator-activated receptor gamma, coactivator 1 alpha [Source:HGNC Symbol;Acc:9237]
MSAP_4.13_06_clone3	chr13	19820020	19820263	ENSMGAT00000009831	chr13	19874121	19874561	54200		Uncharacterized protein [Source:UniProtKB/TrEMBL;Acc:G1N9E0]
MSAP_4.13_08_clone1	chr11	12774336	12774440	ENSMGAT00000001953	chr11	12783137	12791588	12974	LRRC15	leucine rich repeat containing 15 [Source:HGNC Symbol;Acc:20818]
MSAP_4.13_08_clone2	chr2	15490472	15490587	ENSMGAT00000007769	chr2	15505536	15553774	39126	SYNDIG1	synapse differentiation inducing 1 [Source:HGNC Symbol;Acc:15885]
MSAP_4.13_08_clone3	chr5	36835564	36835758	ENSMGAT00000020384	chr5	36628936	36629092	206647		Uncharacterized protein [Source:UniProtKB/TrEMBL;Acc:G3UNZ3]
MSAP_4.13_08_clone4	chr11	12774336	12774440	ENSMGAT00000001953	chr11	12783137	12791588	12974	LRRC15	leucine rich repeat containing 15 [Source:HGNC Symbol;Acc:20818]
MSAP_4.13_11_clone1	chr4	61842572	61842691	ENSMGAT00000014287	chr4	61863856	61865107	21850	DRD5	dopamine receptor D5 [Source:HGNC Symbol;Acc:3026]
MSAP_4.13_11_clone2	chr11	12774336	12774440	ENSMGAT00000001953	chr11	12783137	12791588	12974	LRRC15	leucine rich repeat containing 15 [Source:HGNC Symbol;Acc:20818]

## Sheet: tEnsemblGO
Ensembl Transcript ID	Ensembl Gene ID	Associated Gene Name	Description	GO domain	GO Term Name	GO Term Accession
ENSMGAT00000003138	ENSMGAG00000002822	IKZF3	IKAROS family zinc finger 3 (Aiolos) [Source:HGNC Symbol;Acc:13178]	biological_process	regulation of lymphocyte differentiation	GO:0045619
ENSMGAT00000003138	ENSMGAG00000002822	IKZF3	IKAROS family zinc finger 3 (Aiolos) [Source:HGNC Symbol;Acc:13178]	biological_process	regulation of B cell differentiation	GO:0045577
ENSMGAT00000003138	ENSMGAG00000002822	IKZF3	IKAROS family zinc finger 3 (Aiolos) [Source:HGNC Symbol;Acc:13178]	biological_process	regulation of apoptotic process	GO:0042981
ENSMGAT00000003138	ENSMGAG00000002822	IKZF3	IKAROS family zinc finger 3 (Aiolos) [Source:HGNC Symbol;Acc:13178]	biological_process	regulation of B cell proliferation	GO:0030888
ENSMGAT00000003138	ENSMGAG00000002822	IKZF3	IKAROS family zinc finger 3 (Aiolos) [Source:HGNC Symbol;Acc:13178]	cellular_component	plasma membrane	GO:0005886
ENSMGAT00000003138	ENSMGAG00000002822	IKZF3	IKAROS family zinc finger 3 (Aiolos) [Source:HGNC Symbol;Acc:13178]	cellular_component	cytoplasm	GO:0005737
ENSMGAT00000003138	ENSMGAG00000002822	IKZF3	IKAROS family zinc finger 3 (Aiolos) [Source:HGNC Symbol;Acc:13178]	cellular_component	nucleus	GO:0005634
ENSMGAT00000003138	ENSMGAG00000002822	IKZF3	IKAROS family zinc finger 3 (Aiolos) [Source:HGNC Symbol;Acc:13178]	molecular_function	sequence-specific DNA binding	GO:0043565
ENSMGAT00000003138	ENSMGAG00000002822	IKZF3	IKAROS family zinc finger 3 (Aiolos) [Source:HGNC Symbol;Acc:13178]	molecular_function	nucleic acid binding	GO:0003676
ENSMGAT00000003138	ENSMGAG00000002822	IKZF3	IKAROS family zinc finger 3 (Aiolos) [Source:HGNC Symbol;Acc:13178]	molecular_function	protein heterodimerization activity	GO:0046982
ENSMGAT00000003138	ENSMGAG00000002822	IKZF3	IKAROS family zinc finger 3 (Aiolos) [Source:HGNC Symbol;Acc:13178]	molecular_function	protein homodimerization activity	GO:0042803
ENSMGAT00000003138	ENSMGAG00000002822	IKZF3	IKAROS family zinc finger 3 (Aiolos) [Source:HGNC Symbol;Acc:13178]	molecular_function	metal ion binding	GO:0046872
ENSMGAT00000003138	ENSMGAG00000002822	IKZF3	IKAROS family zinc finger 3 (Aiolos) [Source:HGNC Symbol;Acc:13178]	molecular_function	DNA binding	GO:0003677
ENSMGAT00000003138	ENSMGAG00000002822	IKZF3	IKAROS family zinc finger 3 (Aiolos) [Source:HGNC Symbol;Acc:13178]	molecular_function	protein binding	GO:0005515
ENSMGAT00000010958	ENSMGAG00000009782	BAK1	BCL2-antagonist/killer 1 [Source:HGNC Symbol;Acc:949]	biological_process	regulation of apoptotic process	GO:0042981
ENSMGAT00000010958	ENSMGAG00000009782	BAK1	BCL2-antagonist/killer 1 [Source:HGNC Symbol;Acc:949]	biological_process	positive regulation of apoptotic process	GO:0043065
ENSMGAT00000000904	ENSMGAG00000000891	PIM1	pim-1 oncogene [Source:HGNC Symbol;Acc:8986]	biological_process	positive regulation of cyclin-dependent protein serine/threonine kinase activity involved in G1/S transition of mitotic cell cycle	GO:0031659
ENSMGAT00000000904	ENSMGAG00000000891	PIM1	pim-1 oncogene [Source:HGNC Symbol;Acc:8986]	biological_process	negative regulation of sequence-specific DNA binding transcription factor activity	GO:0043433
ENSMGAT00000000904	ENSMGAG00000000891	PIM1	pim-1 oncogene [Source:HGNC Symbol;Acc:8986]	biological_process	protein autophosphorylation	GO:0046777
ENSMGAT00000000904	ENSMGAG00000000891	PIM1	pim-1 oncogene [Source:HGNC Symbol;Acc:8986]	biological_process	cell proliferation	GO:0008283
ENSMGAT00000000904	ENSMGAG00000000891	PIM1	pim-1 oncogene [Source:HGNC Symbol;Acc:8986]	biological_process	negative regulation of apoptotic process	GO:0043066
ENSMGAT00000000904	ENSMGAG00000000891	PIM1	pim-1 oncogene [Source:HGNC Symbol;Acc:8986]	biological_process	protein phosphorylation	GO:0006468
ENSMGAT00000000904	ENSMGAG00000000891	PIM1	pim-1 oncogene [Source:HGNC Symbol;Acc:8986]	cellular_component	cytoplasm	GO:0005737
ENSMGAT00000000904	ENSMGAG00000000891	PIM1	pim-1 oncogene [Source:HGNC Symbol;Acc:8986]	molecular_function	ribosomal small subunit binding	GO:0043024
ENSMGAT00000000904	ENSMGAG00000000891	PIM1	pim-1 oncogene [Source:HGNC Symbol;Acc:8986]	molecular_function	manganese ion binding	GO:0030145
ENSMGAT00000000904	ENSMGAG00000000891	PIM1	pim-1 oncogene [Source:HGNC Symbol;Acc:8986]	molecular_function	transcription factor binding	GO:0008134
ENSMGAT00000000904	ENSMGAG00000000891	PIM1	pim-1 oncogene [Source:HGNC Symbol;Acc:8986]	molecular_function	transferase activity, transferring phosphorus-containing groups	GO:0016772
ENSMGAT00000000904	ENSMGAG00000000891	PIM1	pim-1 oncogene [Source:HGNC Symbol;Acc:8986]	molecular_function	ATP binding	GO:0005524
ENSMGAT00000000904	ENSMGAG00000000891	PIM1	pim-1 oncogene [Source:HGNC Symbol;Acc:8986]	molecular_function	protein serine/threonine kinase activity	GO:0004674
ENSMGAT00000000904	ENSMGAG00000000891	PIM1	pim-1 oncogene [Source:HGNC Symbol;Acc:8986]	molecular_function	protein kinase activity	GO:0004672
ENSMGAT00000000904	ENSMGAG00000000891	PIM1	pim-1 oncogene [Source:HGNC Symbol;Acc:8986]	molecular_function	protein binding	GO:0005515
ENSMGAT00000007285	ENSMGAG00000006501	CHRDL1	chordin-like 1 [Source:HGNC Symbol;Acc:29861]	biological_process	eye development	GO:0001654
ENSMGAT00000007285	ENSMGAG00000006501	CHRDL1	chordin-like 1 [Source:HGNC Symbol;Acc:29861]	biological_process	compound eye development	GO:0048749
ENSMGAT00000007285	ENSMGAG00000006501	CHRDL1	chordin-like 1 [Source:HGNC Symbol;Acc:29861]	molecular_function	protein binding	GO:0005515
ENSMGAT00000010288	ENSMGAG00000009178	RAB37	RAB37, member RAS oncogene family [Source:HGNC Symbol;Acc:30268]	biological_process	nucleocytoplasmic transport	GO:0006913
ENSMGAT00000010288	ENSMGAG00000009178	RAB37	RAB37, member RAS oncogene family [Source:HGNC Symbol;Acc:30268]	biological_process	protein transport	GO:0015031
ENSMGAT00000010288	ENSMGAG00000009178	RAB37	RAB37, member RAS oncogene family [Source:HGNC Symbol;Acc:30268]	biological_process	intracellular protein transport	GO:0006886
ENSMGAT00000010288	ENSMGAG00000009178	RAB37	RAB37, member RAS oncogene family [Source:HGNC Symbol;Acc:30268]	biological_process	small GTPase mediated signal transduction	GO:0007264
ENSMGAT00000010288	ENSMGAG00000009178	RAB37	RAB37, member RAS oncogene family [Source:HGNC Symbol;Acc:30268]	biological_process	GTP catabolic process	GO:0006184
ENSMGAT00000010288	ENSMGAG00000009178	RAB37	RAB37, member RAS oncogene family [Source:HGNC Symbol;Acc:30268]	biological_process	signal transduction	GO:0007165
ENSMGAT00000010288	ENSMGAG00000009178	RAB37	RAB37, member RAS oncogene family [Source:HGNC Symbol;Acc:30268]	cellular_component	intracellular	GO:0005622
ENSMGAT00000010288	ENSMGAG00000009178	RAB37	RAB37, member RAS oncogene family [Source:HGNC Symbol;Acc:30268]	cellular_component	membrane	GO:0016020
ENSMGAT00000010288	ENSMGAG00000009178	RAB37	RAB37, member RAS oncogene family [Source:HGNC Symbol;Acc:30268]	cellular_component	secretory granule	GO:0030141
ENSMGAT00000010288	ENSMGAG00000009178	RAB37	RAB37, member RAS oncogene family [Source:HGNC Symbol;Acc:30268]	cellular_component	endoplasmic reticulum-Golgi intermediate compartment	GO:0005793
ENSMGAT00000010288	ENSMGAG00000009178	RAB37	RAB37, member RAS oncogene family [Source:HGNC Symbol;Acc:30268]	molecular_function	GTP binding	GO:0005525
ENSMGAT00000010288	ENSMGAG00000009178	RAB37	RAB37, member RAS oncogene family [Source:HGNC Symbol;Acc:30268]	molecular_function	GTPase activity	GO:0003924
ENSMGAT00000010288	ENSMGAG00000009178	RAB37	RAB37, member RAS oncogene family [Source:HGNC Symbol;Acc:30268]	molecular_function	nucleotide binding	GO:0000166
ENSMGAT00000010288	ENSMGAG00000009178	RAB37	RAB37, member RAS oncogene family [Source:HGNC Symbol;Acc:30268]	molecular_function	protein binding	GO:0005515
ENSMGAT00000005759	ENSMGAG00000005119	PHACTR3	phosphatase and actin regulator 3 [Source:HGNC Symbol;Acc:15833]
ENSMGAT00000001953	ENSMGAG00000017145	LRRC15	leucine rich repeat containing 15 [Source:HGNC Symbol;Acc:20818]	molecular_function	protein binding	GO:0005515
ENSMGAT00000008497	ENSMGAG00000007571	LPP	LIM domain containing preferred translocation partner in lipoma [Source:HGNC Symbol;Acc:6679]	cellular_component	focal adhesion	GO:0005925
ENSMGAT00000008497	ENSMGAG00000007571	LPP	LIM domain containing preferred translocation partner in lipoma [Source:HGNC Symbol;Acc:6679]	cellular_component	cytoplasm	GO:0005737
ENSMGAT00000008497	ENSMGAG00000007571	LPP	LIM domain containing preferred translocation partner in lipoma [Source:HGNC Symbol;Acc:6679]	molecular_function	zinc ion binding	GO:0008270
ENSMGAT00000008497	ENSMGAG00000007571	LPP	LIM domain containing preferred translocation partner in lipoma [Source:HGNC Symbol;Acc:6679]	molecular_function	metal ion binding	GO:0046872
ENSMGAT00000008497	ENSMGAG00000007571	LPP	LIM domain containing preferred translocation partner in lipoma [Source:HGNC Symbol;Acc:6679]	molecular_function	protein binding	GO:0005515
ENSMGAT00000008696	ENSMGAG00000007761	CA4	carbonic anhydrase IV [Source:HGNC Symbol;Acc:1375]	biological_process	bicarbonate transport	GO:0015701
ENSMGAT00000008696	ENSMGAG00000007761	CA4	carbonic anhydrase IV [Source:HGNC Symbol;Acc:1375]	cellular_component	transport vesicle membrane	GO:0030658
ENSMGAT00000008696	ENSMGAG00000007761	CA4	carbonic anhydrase IV [Source:HGNC Symbol;Acc:1375]	cellular_component	secretory granule membrane	GO:0030667
ENSMGAT00000008696	ENSMGAG00000007761	CA4	carbonic anhydrase IV [Source:HGNC Symbol;Acc:1375]	cellular_component	brush border membrane	GO:0031526
ENSMGAT00000008696	ENSMGAG00000007761	CA4	carbonic anhydrase IV [Source:HGNC Symbol;Acc:1375]	cellular_component	trans-Golgi network	GO:0005802
ENSMGAT00000008696	ENSMGAG00000007761	CA4	carbonic anhydrase IV [Source:HGNC Symbol;Acc:1375]	cellular_component	anchored to plasma membrane	GO:0046658
ENSMGAT00000008696	ENSMGAG00000007761	CA4	carbonic anhydrase IV [Source:HGNC Symbol;Acc:1375]	cellular_component	anchored to external side of plasma membrane	GO:0031362
ENSMGAT00000008696	ENSMGAG00000007761	CA4	carbonic anhydrase IV [Source:HGNC Symbol;Acc:1375]	cellular_component	endoplasmic reticulum-Golgi intermediate compartment	GO:0005793
ENSMGAT00000008696	ENSMGAG00000007761	CA4	carbonic anhydrase IV [Source:HGNC Symbol;Acc:1375]	cellular_component	rough endoplasmic reticulum	GO:0005791
ENSMGAT00000008696	ENSMGAG00000007761	CA4	carbonic anhydrase IV [Source:HGNC Symbol;Acc:1375]	cellular_component	Golgi apparatus	GO:0005794
ENSMGAT00000008696	ENSMGAG00000007761	CA4	carbonic anhydrase IV [Source:HGNC Symbol;Acc:1375]	cellular_component	cell surface	GO:0009986
ENSMGAT00000008696	ENSMGAG00000007761	CA4	carbonic anhydrase IV [Source:HGNC Symbol;Acc:1375]	cellular_component	perinuclear region of cytoplasm	GO:0048471
ENSMGAT00000008696	ENSMGAG00000007761	CA4	carbonic anhydrase IV [Source:HGNC Symbol;Acc:1375]	cellular_component	membrane	GO:0016020
ENSMGAT00000008696	ENSMGAG00000007761	CA4	carbonic anhydrase IV [Source:HGNC Symbol;Acc:1375]	cellular_component	plasma membrane part	GO:0044459
ENSMGAT00000008696	ENSMGAG00000007761	CA4	carbonic anhydrase IV [Source:HGNC Symbol;Acc:1375]	molecular_function	carbonate dehydratase activity	GO:0004089
ENSMGAT00000008696	ENSMGAG00000007761	CA4	carbonic anhydrase IV [Source:HGNC Symbol;Acc:1375]	molecular_function	protein binding	GO:0005515
ENSMGAT00000012407	ENSMGAG00000011055		Uncharacterized protein [Source:UniProtKB/TrEMBL;Acc:G1NEY3]	biological_process	protein polymerization	GO:0051258
ENSMGAT00000012407	ENSMGAG00000011055		Uncharacterized protein [Source:UniProtKB/TrEMBL;Acc:G1NEY3]	biological_process	microtubule-based process	GO:0007017
ENSMGAT00000012407	ENSMGAG00000011055		Uncharacterized protein [Source:UniProtKB/TrEMBL;Acc:G1NEY3]	biological_process	GTP catabolic process	GO:0006184
ENSMGAT00000012407	ENSMGAG00000011055		Uncharacterized protein [Source:UniProtKB/TrEMBL;Acc:G1NEY3]	cellular_component	protein complex	GO:0043234
ENSMGAT00000012407	ENSMGAG00000011055		Uncharacterized protein [Source:UniProtKB/TrEMBL;Acc:G1NEY3]	cellular_component	cytoskeleton	GO:0005856
ENSMGAT00000012407	ENSMGAG00000011055		Uncharacterized protein [Source:UniProtKB/TrEMBL;Acc:G1NEY3]	cellular_component	microtubule	GO:0005874
ENSMGAT00000012407	ENSMGAG00000011055		Uncharacterized protein [Source:UniProtKB/TrEMBL;Acc:G1NEY3]	cellular_component	cytoplasm	GO:0005737
ENSMGAT00000012407	ENSMGAG00000011055		Uncharacterized protein [Source:UniProtKB/TrEMBL;Acc:G1NEY3]	molecular_function	structural constituent of cytoskeleton	GO:0005200
ENSMGAT00000012407	ENSMGAG00000011055		Uncharacterized protein [Source:UniProtKB/TrEMBL;Acc:G1NEY3]	molecular_function	GTP binding	GO:0005525
ENSMGAT00000012407	ENSMGAG00000011055		Uncharacterized protein [Source:UniProtKB/TrEMBL;Acc:G1NEY3]	molecular_function	GTPase activity	GO:0003924
ENSMGAT00000012407	ENSMGAG00000011055		Uncharacterized protein [Source:UniProtKB/TrEMBL;Acc:G1NEY3]	molecular_function	nucleotide binding	GO:0000166
ENSMGAT00000001787	ENSMGAG00000001646	VAC14	Vac14 homolog (S. cerevisiae) [Source:HGNC Symbol;Acc:25507]	biological_process	positive regulation of phosphorylation	GO:0042327
ENSMGAT00000001787	ENSMGAG00000001646	VAC14	Vac14 homolog (S. cerevisiae) [Source:HGNC Symbol;Acc:25507]	cellular_component	endosome membrane	GO:0010008
ENSMGAT00000001787	ENSMGAG00000001646	VAC14	Vac14 homolog (S. cerevisiae) [Source:HGNC Symbol;Acc:25507]	molecular_function	kinase activator activity	GO:0019209
ENSMGAT00000001787	ENSMGAG00000001646	VAC14	Vac14 homolog (S. cerevisiae) [Source:HGNC Symbol;Acc:25507]	molecular_function	protein binding	GO:0005515
ENSMGAT00000009831	ENSMGAG00000008788		Uncharacterized protein [Source:UniProtKB/TrEMBL;Acc:G1N9E0]
ENSMGAT00000011717	ENSMGAG00000010458	ANKS4B	ankyrin repeat and sterile alpha motif domain containing 4B [Source:HGNC Symbol;Acc:26795]	cellular_component	plasma membrane	GO:0005886
ENSMGAT00000011717	ENSMGAG00000010458	ANKS4B	ankyrin repeat and sterile alpha motif domain containing 4B [Source:HGNC Symbol;Acc:26795]	molecular_function	protein binding	GO:0005515
ENSMGAT00000001408	ENSMGAG00000001299	PLA2G4A	phospholipase A2, group IVA (cytosolic, calcium-dependent) [Source:HGNC Symbol;Acc:9035]	biological_process	cellular response to antibiotic	GO:0071236
ENSMGAT00000001408	ENSMGAG00000001299	PLA2G4A	phospholipase A2, group IVA (cytosolic, calcium-dependent) [Source:HGNC Symbol;Acc:9035]	biological_process	arachidonic acid secretion	GO:0050482
ENSMGAT00000001408	ENSMGAG00000001299	PLA2G4A	phospholipase A2, group IVA (cytosolic, calcium-dependent) [Source:HGNC Symbol;Acc:9035]	biological_process	icosanoid biosynthetic process	GO:0046456
ENSMGAT00000001408	ENSMGAG00000001299	PLA2G4A	phospholipase A2, group IVA (cytosolic, calcium-dependent) [Source:HGNC Symbol;Acc:9035]	biological_process	phospholipid catabolic process	GO:0009395
ENSMGAT00000001408	ENSMGAG00000001299	PLA2G4A	phospholipase A2, group IVA (cytosolic, calcium-dependent) [Source:HGNC Symbol;Acc:9035]	biological_process	regulation of cell proliferation	GO:0042127
ENSMGAT00000001408	ENSMGAG00000001299	PLA2G4A	phospholipase A2, group IVA (cytosolic, calcium-dependent) [Source:HGNC Symbol;Acc:9035]	biological_process	metabolic process	GO:0008152
ENSMGAT00000001408	ENSMGAG00000001299	PLA2G4A	phospholipase A2, group IVA (cytosolic, calcium-dependent) [Source:HGNC Symbol;Acc:9035]	cellular_component	Golgi apparatus	GO:0005794
ENSMGAT00000001408	ENSMGAG00000001299	PLA2G4A	phospholipase A2, group IVA (cytosolic, calcium-dependent) [Source:HGNC Symbol;Acc:9035]	cellular_component	endoplasmic reticulum	GO:0005783
ENSMGAT00000001408	ENSMGAG00000001299	PLA2G4A	phospholipase A2, group IVA (cytosolic, calcium-dependent) [Source:HGNC Symbol;Acc:9035]	cellular_component	cytosol	GO:0005829
ENSMGAT00000001408	ENSMGAG00000001299	PLA2G4A	phospholipase A2, group IVA (cytosolic, calcium-dependent) [Source:HGNC Symbol;Acc:9035]	molecular_function	calcium-dependent phospholipase A2 activity	GO:0047498
ENSMGAT00000001408	ENSMGAG00000001299	PLA2G4A	phospholipase A2, group IVA (cytosolic, calcium-dependent) [Source:HGNC Symbol;Acc:9035]	molecular_function	calcium-dependent phospholipid binding	GO:0005544
ENSMGAT00000001408	ENSMGAG00000001299	PLA2G4A	phospholipase A2, group IVA (cytosolic, calcium-dependent) [Source:HGNC Symbol;Acc:9035]	molecular_function	phospholipase activity	GO:0004620
ENSMGAT00000001408	ENSMGAG00000001299	PLA2G4A	phospholipase A2, group IVA (cytosolic, calcium-dependent) [Source:HGNC Symbol;Acc:9035]	molecular_function	calcium ion binding	GO:0005509
ENSMGAT00000001408	ENSMGAG00000001299	PLA2G4A	phospholipase A2, group IVA (cytosolic, calcium-dependent) [Source:HGNC Symbol;Acc:9035]	molecular_function	protein binding	GO:0005515
ENSMGAT00000003800	ENSMGAG00000003388	DARS2	aspartyl-tRNA synthetase 2, mitochondrial [Source:HGNC Symbol;Acc:25538]	biological_process	tRNA aminoacylation	GO:0043039
ENSMGAT00000003800	ENSMGAG00000003388	DARS2	aspartyl-tRNA synthetase 2, mitochondrial [Source:HGNC Symbol;Acc:25538]	biological_process	tRNA aminoacylation for protein translation	GO:0006418
ENSMGAT00000003800	ENSMGAG00000003388	DARS2	aspartyl-tRNA synthetase 2, mitochondrial [Source:HGNC Symbol;Acc:25538]	biological_process	translation	GO:0006412
ENSMGAT00000003800	ENSMGAG00000003388	DARS2	aspartyl-tRNA synthetase 2, mitochondrial [Source:HGNC Symbol;Acc:25538]	cellular_component	cytoplasm	GO:0005737
ENSMGAT00000003800	ENSMGAG00000003388	DARS2	aspartyl-tRNA synthetase 2, mitochondrial [Source:HGNC Symbol;Acc:25538]	cellular_component	nucleus	GO:0005634
ENSMGAT00000003800	ENSMGAG00000003388	DARS2	aspartyl-tRNA synthetase 2, mitochondrial [Source:HGNC Symbol;Acc:25538]	cellular_component	mitochondrion	GO:0005739
ENSMGAT00000003800	ENSMGAG00000003388	DARS2	aspartyl-tRNA synthetase 2, mitochondrial [Source:HGNC Symbol;Acc:25538]	molecular_function	aspartate-tRNA(Asn) ligase activity	GO:0050560
ENSMGAT00000003800	ENSMGAG00000003388	DARS2	aspartyl-tRNA synthetase 2, mitochondrial [Source:HGNC Symbol;Acc:25538]	molecular_function	ligase activity	GO:0016874
ENSMGAT00000003800	ENSMGAG00000003388	DARS2	aspartyl-tRNA synthetase 2, mitochondrial [Source:HGNC Symbol;Acc:25538]	molecular_function	aminoacyl-tRNA ligase activity	GO:0004812
ENSMGAT00000003800	ENSMGAG00000003388	DARS2	aspartyl-tRNA synthetase 2, mitochondrial [Source:HGNC Symbol;Acc:25538]	molecular_function	nucleic acid binding	GO:0003676
ENSMGAT00000003800	ENSMGAG00000003388	DARS2	aspartyl-tRNA synthetase 2, mitochondrial [Source:HGNC Symbol;Acc:25538]	molecular_function	protein homodimerization activity	GO:0042803
ENSMGAT00000003800	ENSMGAG00000003388	DARS2	aspartyl-tRNA synthetase 2, mitochondrial [Source:HGNC Symbol;Acc:25538]	molecular_function	ATP binding	GO:0005524
ENSMGAT00000003800	ENSMGAG00000003388	DARS2	aspartyl-tRNA synthetase 2, mitochondrial [Source:HGNC Symbol;Acc:25538]	molecular_function	nucleotide binding	GO:0000166
ENSMGAT00000003800	ENSMGAG00000003388	DARS2	aspartyl-tRNA synthetase 2, mitochondrial [Source:HGNC Symbol;Acc:25538]	molecular_function	protein binding	GO:0005515
ENSMGAT00000012509	ENSMGAG00000011122	CC2D1B	coiled-coil and C2 domain containing 1B [Source:HGNC Symbol;Acc:29386]	biological_process	negative regulation of transcription from RNA polymerase II promoter	GO:0000122
ENSMGAT00000012509	ENSMGAG00000011122	CC2D1B	coiled-coil and C2 domain containing 1B [Source:HGNC Symbol;Acc:29386]	molecular_function	RNA polymerase II core promoter proximal region sequence-specific DNA binding	GO:0000978
ENSMGAT00000012509	ENSMGAG00000011122	CC2D1B	coiled-coil and C2 domain containing 1B [Source:HGNC Symbol;Acc:29386]	molecular_function	RNA polymerase II core promoter proximal region sequence-specific DNA binding transcription factor activity involved in negative regulation of transcription	GO:0001078
ENSMGAT00000012509	ENSMGAG00000011122	CC2D1B	coiled-coil and C2 domain containing 1B [Source:HGNC Symbol;Acc:29386]	molecular_function	protein binding	GO:0005515
ENSMGAT00000001367	ENSMGAG00000001170	BMS1	BMS1 ribosome biogenesis factor [Source:HGNC Symbol;Acc:23505]	biological_process	ribosome biogenesis	GO:0042254
ENSMGAT00000001367	ENSMGAG00000001170	BMS1	BMS1 ribosome biogenesis factor [Source:HGNC Symbol;Acc:23505]	cellular_component	nucleus	GO:0005634
ENSMGAT00000001367	ENSMGAG00000001170	BMS1	BMS1 ribosome biogenesis factor [Source:HGNC Symbol;Acc:23505]	molecular_function	nucleoside-triphosphatase activity	GO:0017111
ENSMGAT00000001367	ENSMGAG00000001170	BMS1	BMS1 ribosome biogenesis factor [Source:HGNC Symbol;Acc:23505]	molecular_function	nucleotide binding	GO:0000166
ENSMGAT00000003116	ENSMGAG00000002819		Uncharacterized protein [Source:UniProtKB/TrEMBL;Acc:G1MV15]	biological_process	signal transduction	GO:0007165
ENSMGAT00000003116	ENSMGAG00000002819		Uncharacterized protein [Source:UniProtKB/TrEMBL;Acc:G1MV15]	cellular_component	intracellular	GO:0005622
ENSMGAT00000018900	ENSMGAG00000009285	DNTT	DNA nucleotidylexotransferase [Source:HGNC Symbol;Acc:2983]	biological_process	DNA metabolic process	GO:0006259
ENSMGAT00000018900	ENSMGAG00000009285	DNTT	DNA nucleotidylexotransferase [Source:HGNC Symbol;Acc:2983]	cellular_component	cytoplasm	GO:0005737
ENSMGAT00000018900	ENSMGAG00000009285	DNTT	DNA nucleotidylexotransferase [Source:HGNC Symbol;Acc:2983]	cellular_component	nucleus	GO:0005634
ENSMGAT00000018900	ENSMGAG00000009285	DNTT	DNA nucleotidylexotransferase [Source:HGNC Symbol;Acc:2983]	molecular_function	DNA nucleotidylexotransferase activity	GO:0003912
ENSMGAT00000018900	ENSMGAG00000009285	DNTT	DNA nucleotidylexotransferase [Source:HGNC Symbol;Acc:2983]	molecular_function	DNA-directed DNA polymerase activity	GO:0003887
ENSMGAT00000018900	ENSMGAG00000009285	DNTT	DNA nucleotidylexotransferase [Source:HGNC Symbol;Acc:2983]	molecular_function	nucleotidyltransferase activity	GO:0016779
ENSMGAT00000018900	ENSMGAG00000009285	DNTT	DNA nucleotidylexotransferase [Source:HGNC Symbol;Acc:2983]	molecular_function	DNA binding	GO:0003677
ENSMGAT00000018900	ENSMGAG00000009285	DNTT	DNA nucleotidylexotransferase [Source:HGNC Symbol;Acc:2983]	molecular_function	catalytic activity	GO:0003824
ENSMGAT00000010413	ENSMGAG00000009285	DNTT	DNA nucleotidylexotransferase [Source:HGNC Symbol;Acc:2983]	biological_process	metabolic process	GO:0008152
ENSMGAT00000010413	ENSMGAG00000009285	DNTT	DNA nucleotidylexotransferase [Source:HGNC Symbol;Acc:2983]	molecular_function	DNA-directed DNA polymerase activity	GO:0003887
ENSMGAT00000010413	ENSMGAG00000009285	DNTT	DNA nucleotidylexotransferase [Source:HGNC Symbol;Acc:2983]	molecular_function	nucleotidyltransferase activity	GO:0016779
ENSMGAT00000010413	ENSMGAG00000009285	DNTT	DNA nucleotidylexotransferase [Source:HGNC Symbol;Acc:2983]	molecular_function	DNA binding	GO:0003677
ENSMGAT00000010413	ENSMGAG00000009285	DNTT	DNA nucleotidylexotransferase [Source:HGNC Symbol;Acc:2983]	molecular_function	catalytic activity	GO:0003824
ENSMGAT00000007976	ENSMGAG00000007092	ARHGAP21	Rho GTPase activating protein 21 [Source:HGNC Symbol;Acc:23725]	biological_process	positive regulation of GTPase activity	GO:0043547
ENSMGAT00000007976	ENSMGAG00000007092	ARHGAP21	Rho GTPase activating protein 21 [Source:HGNC Symbol;Acc:23725]	biological_process	signal transduction	GO:0007165
ENSMGAT00000007976	ENSMGAG00000007092	ARHGAP21	Rho GTPase activating protein 21 [Source:HGNC Symbol;Acc:23725]	cellular_component	intracellular	GO:0005622
ENSMGAT00000007976	ENSMGAG00000007092	ARHGAP21	Rho GTPase activating protein 21 [Source:HGNC Symbol;Acc:23725]	molecular_function	GTPase activator activity	GO:0005096
ENSMGAT00000007976	ENSMGAG00000007092	ARHGAP21	Rho GTPase activating protein 21 [Source:HGNC Symbol;Acc:23725]	molecular_function	phospholipid binding	GO:0005543
ENSMGAT00000007976	ENSMGAG00000007092	ARHGAP21	Rho GTPase activating protein 21 [Source:HGNC Symbol;Acc:23725]	molecular_function	protein binding	GO:0005515
ENSMGAT00000002357	ENSMGAG00000002154	MARCH1	membrane-associated ring finger (C3HC4) 1, E3 ubiquitin protein ligase [Source:HGNC Symbol;Acc:26077]	biological_process	antigen processing and presentation of peptide antigen via MHC class II	GO:0002495
ENSMGAT00000002357	ENSMGAG00000002154	MARCH1	membrane-associated ring finger (C3HC4) 1, E3 ubiquitin protein ligase [Source:HGNC Symbol;Acc:26077]	biological_process	protein polyubiquitination	GO:0000209
ENSMGAT00000002357	ENSMGAG00000002154	MARCH1	membrane-associated ring finger (C3HC4) 1, E3 ubiquitin protein ligase [Source:HGNC Symbol;Acc:26077]	biological_process	immune response	GO:0006955
ENSMGAT00000002357	ENSMGAG00000002154	MARCH1	membrane-associated ring finger (C3HC4) 1, E3 ubiquitin protein ligase [Source:HGNC Symbol;Acc:26077]	cellular_component	endosome	GO:0005768
ENSMGAT00000002357	ENSMGAG00000002154	MARCH1	membrane-associated ring finger (C3HC4) 1, E3 ubiquitin protein ligase [Source:HGNC Symbol;Acc:26077]	cellular_component	lysosome	GO:0005764
ENSMGAT00000002357	ENSMGAG00000002154	MARCH1	membrane-associated ring finger (C3HC4) 1, E3 ubiquitin protein ligase [Source:HGNC Symbol;Acc:26077]	cellular_component	plasma membrane	GO:0005886
ENSMGAT00000002357	ENSMGAG00000002154	MARCH1	membrane-associated ring finger (C3HC4) 1, E3 ubiquitin protein ligase [Source:HGNC Symbol;Acc:26077]	cellular_component	trans-Golgi network membrane	GO:0032588
ENSMGAT00000002357	ENSMGAG00000002154	MARCH1	membrane-associated ring finger (C3HC4) 1, E3 ubiquitin protein ligase [Source:HGNC Symbol;Acc:26077]	cellular_component	late endosome membrane	GO:0031902
ENSMGAT00000002357	ENSMGAG00000002154	MARCH1	membrane-associated ring finger (C3HC4) 1, E3 ubiquitin protein ligase [Source:HGNC Symbol;Acc:26077]	cellular_component	lysosomal membrane	GO:0005765
ENSMGAT00000002357	ENSMGAG00000002154	MARCH1	membrane-associated ring finger (C3HC4) 1, E3 ubiquitin protein ligase [Source:HGNC Symbol;Acc:26077]	cellular_component	endoplasmic reticulum membrane	GO:0005789
ENSMGAT00000002357	ENSMGAG00000002154	MARCH1	membrane-associated ring finger (C3HC4) 1, E3 ubiquitin protein ligase [Source:HGNC Symbol;Acc:26077]	cellular_component	early endosome membrane	GO:0031901
ENSMGAT00000002357	ENSMGAG00000002154	MARCH1	membrane-associated ring finger (C3HC4) 1, E3 ubiquitin protein ligase [Source:HGNC Symbol;Acc:26077]	molecular_function	MHC protein binding	GO:0042287
ENSMGAT00000002357	ENSMGAG00000002154	MARCH1	membrane-associated ring finger (C3HC4) 1, E3 ubiquitin protein ligase [Source:HGNC Symbol;Acc:26077]	molecular_function	zinc ion binding	GO:0008270
ENSMGAT00000002357	ENSMGAG00000002154	MARCH1	membrane-associated ring finger (C3HC4) 1, E3 ubiquitin protein ligase [Source:HGNC Symbol;Acc:26077]	molecular_function	metal ion binding	GO:0046872
ENSMGAT00000002357	ENSMGAG00000002154	MARCH1	membrane-associated ring finger (C3HC4) 1, E3 ubiquitin protein ligase [Source:HGNC Symbol;Acc:26077]	molecular_function	ubiquitin-protein ligase activity	GO:0004842
ENSMGAT00000003255	ENSMGAG00000002939	SCOC	short coiled-coil protein [Source:HGNC Symbol;Acc:20335]	biological_process	positive regulation of macroautophagy	GO:0016239
ENSMGAT00000003255	ENSMGAG00000002939	SCOC	short coiled-coil protein [Source:HGNC Symbol;Acc:20335]	cellular_component	trans-Golgi network	GO:0005802
ENSMGAT00000003255	ENSMGAG00000002939	SCOC	short coiled-coil protein [Source:HGNC Symbol;Acc:20335]	cellular_component	endosome	GO:0005768
ENSMGAT00000003255	ENSMGAG00000002939	SCOC	short coiled-coil protein [Source:HGNC Symbol;Acc:20335]	molecular_function	protein binding	GO:0005515
ENSMGAT00000008433	ENSMGAG00000007522	IBSP	integrin-binding sialoprotein [Source:HGNC Symbol;Acc:5341]	biological_process	cellular response to growth factor stimulus	GO:0071363
ENSMGAT00000008433	ENSMGAG00000007522	IBSP	integrin-binding sialoprotein [Source:HGNC Symbol;Acc:5341]	biological_process	ossification	GO:0001503
ENSMGAT00000008433	ENSMGAG00000007522	IBSP	integrin-binding sialoprotein [Source:HGNC Symbol;Acc:5341]	biological_process	extracellular matrix organization	GO:0030198
ENSMGAT00000008433	ENSMGAG00000007522	IBSP	integrin-binding sialoprotein [Source:HGNC Symbol;Acc:5341]	biological_process	cell adhesion	GO:0007155
ENSMGAT00000008433	ENSMGAG00000007522	IBSP	integrin-binding sialoprotein [Source:HGNC Symbol;Acc:5341]	cellular_component	extracellular region	GO:0005576
ENSMGAT00000020418	ENSMGAG00000012485	PPARGC1A	peroxisome proliferator-activated receptor gamma, coactivator 1 alpha [Source:HGNC Symbol;Acc:9237]	molecular_function	nucleic acid binding	GO:0003676
ENSMGAT00000020418	ENSMGAG00000012485	PPARGC1A	peroxisome proliferator-activated receptor gamma, coactivator 1 alpha [Source:HGNC Symbol;Acc:9237]	molecular_function	nucleotide binding	GO:0000166
ENSMGAT00000014287	ENSMGAG00000012700	DRD5	dopamine receptor D5 [Source:HGNC Symbol;Acc:3026]	biological_process	G-protein coupled receptor signaling pathway	GO:0007186
ENSMGAT00000014287	ENSMGAG00000012700	DRD5	dopamine receptor D5 [Source:HGNC Symbol;Acc:3026]	biological_process	regulation of female receptivity	GO:0045924
ENSMGAT00000014287	ENSMGAG00000012700	DRD5	dopamine receptor D5 [Source:HGNC Symbol;Acc:3026]	biological_process	regulation of systemic arterial blood pressure by vasopressin	GO:0001992
ENSMGAT00000014287	ENSMGAG00000012700	DRD5	dopamine receptor D5 [Source:HGNC Symbol;Acc:3026]	biological_process	sensitization	GO:0046960
ENSMGAT00000014287	ENSMGAG00000012700	DRD5	dopamine receptor D5 [Source:HGNC Symbol;Acc:3026]	biological_process	mating behavior	GO:0007617
ENSMGAT00000014287	ENSMGAG00000012700	DRD5	dopamine receptor D5 [Source:HGNC Symbol;Acc:3026]	biological_process	transmission of nerve impulse	GO:0019226
ENSMGAT00000014287	ENSMGAG00000012700	DRD5	dopamine receptor D5 [Source:HGNC Symbol;Acc:3026]	biological_process	long term synaptic depression	GO:0060292
ENSMGAT00000014287	ENSMGAG00000012700	DRD5	dopamine receptor D5 [Source:HGNC Symbol;Acc:3026]	biological_process	response to cocaine	GO:0042220
ENSMGAT00000014287	ENSMGAG00000012700	DRD5	dopamine receptor D5 [Source:HGNC Symbol;Acc:3026]	biological_process	norepinephrine-epinephrine vasoconstriction involved in regulation of systemic arterial blood pressure	GO:0001994
ENSMGAT00000014287	ENSMGAG00000012700	DRD5	dopamine receptor D5 [Source:HGNC Symbol;Acc:3026]	biological_process	associative learning	GO:0008306
ENSMGAT00000014287	ENSMGAG00000012700	DRD5	dopamine receptor D5 [Source:HGNC Symbol;Acc:3026]	biological_process	response to amphetamine	GO:0001975
ENSMGAT00000014287	ENSMGAG00000012700	DRD5	dopamine receptor D5 [Source:HGNC Symbol;Acc:3026]	biological_process	negative regulation of blood pressure	GO:0045776
ENSMGAT00000014287	ENSMGAG00000012700	DRD5	dopamine receptor D5 [Source:HGNC Symbol;Acc:3026]	biological_process	wound healing	GO:0042060
ENSMGAT00000014287	ENSMGAG00000012700	DRD5	dopamine receptor D5 [Source:HGNC Symbol;Acc:3026]	biological_process	adenylate cyclase-activating G-protein coupled receptor signaling pathway	GO:0007189
ENSMGAT00000014287	ENSMGAG00000012700	DRD5	dopamine receptor D5 [Source:HGNC Symbol;Acc:3026]	biological_process	adenylate cyclase-activating dopamine receptor signaling pathway	GO:0007191
ENSMGAT00000014287	ENSMGAG00000012700	DRD5	dopamine receptor D5 [Source:HGNC Symbol;Acc:3026]	biological_process	positive regulation of adenylate cyclase activity	GO:0045762
ENSMGAT00000014287	ENSMGAG00000012700	DRD5	dopamine receptor D5 [Source:HGNC Symbol;Acc:3026]	biological_process	reactive oxygen species metabolic process	GO:0072593
ENSMGAT00000014287	ENSMGAG00000012700	DRD5	dopamine receptor D5 [Source:HGNC Symbol;Acc:3026]	biological_process	cellular response to catecholamine stimulus	GO:0071870
ENSMGAT00000014287	ENSMGAG00000012700	DRD5	dopamine receptor D5 [Source:HGNC Symbol;Acc:3026]	biological_process	negative regulation of NAD(P)H oxidase activity	GO:0033861
ENSMGAT00000014287	ENSMGAG00000012700	DRD5	dopamine receptor D5 [Source:HGNC Symbol;Acc:3026]	cellular_component	integral to membrane	GO:0016021
ENSMGAT00000014287	ENSMGAG00000012700	DRD5	dopamine receptor D5 [Source:HGNC Symbol;Acc:3026]	cellular_component	brush border membrane	GO:0031526
ENSMGAT00000014287	ENSMGAG00000012700	DRD5	dopamine receptor D5 [Source:HGNC Symbol;Acc:3026]	cellular_component	plasma membrane	GO:0005886
ENSMGAT00000014287	ENSMGAG00000012700	DRD5	dopamine receptor D5 [Source:HGNC Symbol;Acc:3026]	molecular_function	G-protein coupled receptor activity	GO:0004930
ENSMGAT00000014287	ENSMGAG00000012700	DRD5	dopamine receptor D5 [Source:HGNC Symbol;Acc:3026]	molecular_function	dopamine neurotransmitter receptor activity, coupled via Gs	GO:0001588
ENSMGAT00000014287	ENSMGAG00000012700	DRD5	dopamine receptor D5 [Source:HGNC Symbol;Acc:3026]	molecular_function	dopamine neurotransmitter receptor activity	GO:0004952
ENSMGAT00000014287	ENSMGAG00000012700	DRD5	dopamine receptor D5 [Source:HGNC Symbol;Acc:3026]	molecular_function	dopamine binding	GO:0035240
ENSMGAT00000007769	ENSMGAG00000006942	SYNDIG1	synapse differentiation inducing 1 [Source:HGNC Symbol;Acc:15885]	biological_process	positive regulation of synapse assembly	GO:0051965
ENSMGAT00000007769	ENSMGAG00000006942	SYNDIG1	synapse differentiation inducing 1 [Source:HGNC Symbol;Acc:15885]	biological_process	response to biotic stimulus	GO:0009607
ENSMGAT00000007769	ENSMGAG00000006942	SYNDIG1	synapse differentiation inducing 1 [Source:HGNC Symbol;Acc:15885]	biological_process	intracellular protein transport	GO:0006886
ENSMGAT00000007769	ENSMGAG00000006942	SYNDIG1	synapse differentiation inducing 1 [Source:HGNC Symbol;Acc:15885]	cellular_component	postsynaptic density	GO:0014069
ENSMGAT00000007769	ENSMGAG00000006942	SYNDIG1	synapse differentiation inducing 1 [Source:HGNC Symbol;Acc:15885]	cellular_component	early endosome membrane	GO:0031901
ENSMGAT00000007769	ENSMGAG00000006942	SYNDIG1	synapse differentiation inducing 1 [Source:HGNC Symbol;Acc:15885]	cellular_component	integral to plasma membrane	GO:0005887
ENSMGAT00000007769	ENSMGAG00000006942	SYNDIG1	synapse differentiation inducing 1 [Source:HGNC Symbol;Acc:15885]	cellular_component	integral to membrane	GO:0016021
ENSMGAT00000007769	ENSMGAG00000006942	SYNDIG1	synapse differentiation inducing 1 [Source:HGNC Symbol;Acc:15885]	molecular_function	glutamate receptor binding	GO:0035254
ENSMGAT00000007769	ENSMGAG00000006942	SYNDIG1	synapse differentiation inducing 1 [Source:HGNC Symbol;Acc:15885]	molecular_function	protein homodimerization activity	GO:0042803
ENSMGAT00000008929	ENSMGAG00000007976			biological_process	growth	GO:0040007
ENSMGAT00000008929	ENSMGAG00000007976			molecular_function	growth factor activity	GO:0008083
ENSMGAT00000009227	ENSMGAG00000008239	WDR26	WD repeat domain 26 [Source:HGNC Symbol;Acc:21208]	cellular_component	nucleus	GO:0005634
ENSMGAT00000009227	ENSMGAG00000008239	WDR26	WD repeat domain 26 [Source:HGNC Symbol;Acc:21208]	cellular_component	cytoplasm	GO:0005737
ENSMGAT00000009227	ENSMGAG00000008239	WDR26	WD repeat domain 26 [Source:HGNC Symbol;Acc:21208]	molecular_function	protein binding	GO:0005515
ENSMGAT00000012810	ENSMGAG00000011408	TFB2M	transcription factor B2, mitochondrial [Source:HGNC Symbol;Acc:18559]	biological_process	transcription initiation from mitochondrial promoter	GO:0006391
ENSMGAT00000012810	ENSMGAG00000011408	TFB2M	transcription factor B2, mitochondrial [Source:HGNC Symbol;Acc:18559]	biological_process	rRNA methylation	GO:0031167
ENSMGAT00000012810	ENSMGAG00000011408	TFB2M	transcription factor B2, mitochondrial [Source:HGNC Symbol;Acc:18559]	biological_process	rRNA modification	GO:0000154
ENSMGAT00000012810	ENSMGAG00000011408	TFB2M	transcription factor B2, mitochondrial [Source:HGNC Symbol;Acc:18559]	biological_process	transcription from mitochondrial promoter	GO:0006390
ENSMGAT00000012810	ENSMGAG00000011408	TFB2M	transcription factor B2, mitochondrial [Source:HGNC Symbol;Acc:18559]	biological_process	positive regulation of transcription, DNA-dependent	GO:0045893
ENSMGAT00000012810	ENSMGAG00000011408	TFB2M	transcription factor B2, mitochondrial [Source:HGNC Symbol;Acc:18559]	biological_process	regulation of transcription, DNA-dependent	GO:0006355
ENSMGAT00000012810	ENSMGAG00000011408	TFB2M	transcription factor B2, mitochondrial [Source:HGNC Symbol;Acc:18559]	cellular_component	mitochondrial nucleoid	GO:0042645
ENSMGAT00000012810	ENSMGAG00000011408	TFB2M	transcription factor B2, mitochondrial [Source:HGNC Symbol;Acc:18559]	cellular_component	mitochondrial matrix	GO:0005759
ENSMGAT00000012810	ENSMGAG00000011408	TFB2M	transcription factor B2, mitochondrial [Source:HGNC Symbol;Acc:18559]	cellular_component	mitochondrion	GO:0005739
ENSMGAT00000012810	ENSMGAG00000011408	TFB2M	transcription factor B2, mitochondrial [Source:HGNC Symbol;Acc:18559]	molecular_function	rRNA methyltransferase activity	GO:0008649
ENSMGAT00000012810	ENSMGAG00000011408	TFB2M	transcription factor B2, mitochondrial [Source:HGNC Symbol;Acc:18559]	molecular_function	rRNA (adenine-N6,N6-)-dimethyltransferase activity	GO:0000179
ENSMGAT00000012810	ENSMGAG00000011408	TFB2M	transcription factor B2, mitochondrial [Source:HGNC Symbol;Acc:18559]	molecular_function	transcription cofactor activity	GO:0003712
ENSMGAT00000013407	ENSMGAG00000011925	TOMM20	translocase of outer mitochondrial membrane 20 homolog (yeast) [Source:HGNC Symbol;Acc:20947]	biological_process	protein targeting	GO:0006605
ENSMGAT00000013407	ENSMGAG00000011925	TOMM20	translocase of outer mitochondrial membrane 20 homolog (yeast) [Source:HGNC Symbol;Acc:20947]	biological_process	protein targeting to mitochondrion	GO:0006626
ENSMGAT00000013407	ENSMGAG00000011925	TOMM20	translocase of outer mitochondrial membrane 20 homolog (yeast) [Source:HGNC Symbol;Acc:20947]	biological_process	intracellular protein transport	GO:0006886
ENSMGAT00000013407	ENSMGAG00000011925	TOMM20	translocase of outer mitochondrial membrane 20 homolog (yeast) [Source:HGNC Symbol;Acc:20947]	cellular_component	mitochondrial outer membrane translocase complex	GO:0005742
ENSMGAT00000013407	ENSMGAG00000011925	TOMM20	translocase of outer mitochondrial membrane 20 homolog (yeast) [Source:HGNC Symbol;Acc:20947]	cellular_component	mitochondrial envelope	GO:0005740
ENSMGAT00000013407	ENSMGAG00000011925	TOMM20	translocase of outer mitochondrial membrane 20 homolog (yeast) [Source:HGNC Symbol;Acc:20947]	cellular_component	mitochondrion	GO:0005739
ENSMGAT00000013407	ENSMGAG00000011925	TOMM20	translocase of outer mitochondrial membrane 20 homolog (yeast) [Source:HGNC Symbol;Acc:20947]	molecular_function	P-P-bond-hydrolysis-driven protein transmembrane transporter activity	GO:0015450
ENSMGAT00000013407	ENSMGAG00000011925	TOMM20	translocase of outer mitochondrial membrane 20 homolog (yeast) [Source:HGNC Symbol;Acc:20947]	molecular_function	unfolded protein binding	GO:0051082
ENSMGAT00000013407	ENSMGAG00000011925	TOMM20	translocase of outer mitochondrial membrane 20 homolog (yeast) [Source:HGNC Symbol;Acc:20947]	molecular_function	protein binding	GO:0005515
ENSMGAT00000014837	ENSMGAG00000013181	EPB41L2	erythrocyte membrane protein band 4.1-like 2 [Source:HGNC Symbol;Acc:3379]	biological_process	cortical actin cytoskeleton organization	GO:0030866
ENSMGAT00000014837	ENSMGAG00000013181	EPB41L2	erythrocyte membrane protein band 4.1-like 2 [Source:HGNC Symbol;Acc:3379]	cellular_component	COP9 signalosome	GO:0008180
ENSMGAT00000014837	ENSMGAG00000013181	EPB41L2	erythrocyte membrane protein band 4.1-like 2 [Source:HGNC Symbol;Acc:3379]	cellular_component	extrinsic to membrane	GO:0019898
ENSMGAT00000014837	ENSMGAG00000013181	EPB41L2	erythrocyte membrane protein band 4.1-like 2 [Source:HGNC Symbol;Acc:3379]	cellular_component	cytoskeleton	GO:0005856
ENSMGAT00000014837	ENSMGAG00000013181	EPB41L2	erythrocyte membrane protein band 4.1-like 2 [Source:HGNC Symbol;Acc:3379]	cellular_component	cytoplasm	GO:0005737
ENSMGAT00000014837	ENSMGAG00000013181	EPB41L2	erythrocyte membrane protein band 4.1-like 2 [Source:HGNC Symbol;Acc:3379]	cellular_component	nucleus	GO:0005634
ENSMGAT00000014837	ENSMGAG00000013181	EPB41L2	erythrocyte membrane protein band 4.1-like 2 [Source:HGNC Symbol;Acc:3379]	cellular_component	plasma membrane	GO:0005886
ENSMGAT00000014837	ENSMGAG00000013181	EPB41L2	erythrocyte membrane protein band 4.1-like 2 [Source:HGNC Symbol;Acc:3379]	cellular_component	cell junction	GO:0030054
ENSMGAT00000014837	ENSMGAG00000013181	EPB41L2	erythrocyte membrane protein band 4.1-like 2 [Source:HGNC Symbol;Acc:3379]	molecular_function	spectrin binding	GO:0030507
ENSMGAT00000014837	ENSMGAG00000013181	EPB41L2	erythrocyte membrane protein band 4.1-like 2 [Source:HGNC Symbol;Acc:3379]	molecular_function	PH domain binding	GO:0042731
ENSMGAT00000014837	ENSMGAG00000013181	EPB41L2	erythrocyte membrane protein band 4.1-like 2 [Source:HGNC Symbol;Acc:3379]	molecular_function	actin binding	GO:0003779
ENSMGAT00000014837	ENSMGAG00000013181	EPB41L2	erythrocyte membrane protein band 4.1-like 2 [Source:HGNC Symbol;Acc:3379]	molecular_function	cytoskeletal protein binding	GO:0008092
ENSMGAT00000014837	ENSMGAG00000013181	EPB41L2	erythrocyte membrane protein band 4.1-like 2 [Source:HGNC Symbol;Acc:3379]	molecular_function	structural molecule activity	GO:0005198
ENSMGAT00000014837	ENSMGAG00000013181	EPB41L2	erythrocyte membrane protein band 4.1-like 2 [Source:HGNC Symbol;Acc:3379]	molecular_function	protein binding	GO:0005515
ENSMGAT00000015224	ENSMGAG00000013524	PRDM1	PR domain containing 1, with ZNF domain [Source:HGNC Symbol;Acc:9346]	biological_process	negative regulation of lipopolysaccharide-mediated signaling pathway	GO:0031665
ENSMGAT00000015224	ENSMGAG00000013524	PRDM1	PR domain containing 1, with ZNF domain [Source:HGNC Symbol;Acc:9346]	biological_process	trophoblast giant cell differentiation	GO:0060707
ENSMGAT00000015224	ENSMGAG00000013524	PRDM1	PR domain containing 1, with ZNF domain [Source:HGNC Symbol;Acc:9346]	biological_process	negative regulation of B cell proliferation	GO:0030889
ENSMGAT00000015224	ENSMGAG00000013524	PRDM1	PR domain containing 1, with ZNF domain [Source:HGNC Symbol;Acc:9346]	biological_process	positive regulation of gene expression	GO:0010628
ENSMGAT00000015224	ENSMGAG00000013524	PRDM1	PR domain containing 1, with ZNF domain [Source:HGNC Symbol;Acc:9346]	biological_process	maternal placenta development	GO:0001893
ENSMGAT00000015224	ENSMGAG00000013524	PRDM1	PR domain containing 1, with ZNF domain [Source:HGNC Symbol;Acc:9346]	biological_process	embryonic placenta development	GO:0001892
ENSMGAT00000015224	ENSMGAG00000013524	PRDM1	PR domain containing 1, with ZNF domain [Source:HGNC Symbol;Acc:9346]	biological_process	positive regulation of B cell differentiation	GO:0045579
ENSMGAT00000015224	ENSMGAG00000013524	PRDM1	PR domain containing 1, with ZNF domain [Source:HGNC Symbol;Acc:9346]	biological_process	in utero embryonic development	GO:0001701
ENSMGAT00000015224	ENSMGAG00000013524	PRDM1	PR domain containing 1, with ZNF domain [Source:HGNC Symbol;Acc:9346]	biological_process	eye photoreceptor cell development	GO:0042462
ENSMGAT00000015224	ENSMGAG00000013524	PRDM1	PR domain containing 1, with ZNF domain [Source:HGNC Symbol;Acc:9346]	biological_process	germ cell development	GO:0007281
ENSMGAT00000015224	ENSMGAG00000013524	PRDM1	PR domain containing 1, with ZNF domain [Source:HGNC Symbol;Acc:9346]	biological_process	cell fate commitment	GO:0045165
ENSMGAT00000015224	ENSMGAG00000013524	PRDM1	PR domain containing 1, with ZNF domain [Source:HGNC Symbol;Acc:9346]	biological_process	negative regulation of transcription from RNA polymerase II promoter	GO:0000122
ENSMGAT00000015224	ENSMGAG00000013524	PRDM1	PR domain containing 1, with ZNF domain [Source:HGNC Symbol;Acc:9346]	cellular_component	cytoplasm	GO:0005737
ENSMGAT00000015224	ENSMGAG00000013524	PRDM1	PR domain containing 1, with ZNF domain [Source:HGNC Symbol;Acc:9346]	molecular_function	nucleic acid binding	GO:0003676
ENSMGAT00000015224	ENSMGAG00000013524	PRDM1	PR domain containing 1, with ZNF domain [Source:HGNC Symbol;Acc:9346]	molecular_function	metal ion binding	GO:0046872
ENSMGAT00000015224	ENSMGAG00000013524	PRDM1	PR domain containing 1, with ZNF domain [Source:HGNC Symbol;Acc:9346]	molecular_function	DNA binding	GO:0003677
ENSMGAT00000015224	ENSMGAG00000013524	PRDM1	PR domain containing 1, with ZNF domain [Source:HGNC Symbol;Acc:9346]	molecular_function	histone deacetylase binding	GO:0042826
ENSMGAT00000015224	ENSMGAG00000013524	PRDM1	PR domain containing 1, with ZNF domain [Source:HGNC Symbol;Acc:9346]	molecular_function	sequence-specific DNA binding	GO:0043565
ENSMGAT00000015224	ENSMGAG00000013524	PRDM1	PR domain containing 1, with ZNF domain [Source:HGNC Symbol;Acc:9346]	molecular_function	protein binding	GO:0005515
ENSMGAT00000015469	ENSMGAG00000013750	FAM46A	family with sequence similarity 46, member A [Source:HGNC Symbol;Acc:18345]
ENSMGAT00000015733	ENSMGAG00000013984	RNF144A	ring finger protein 144A [Source:HGNC Symbol;Acc:20457]	cellular_component	Golgi apparatus	GO:0005794
ENSMGAT00000015733	ENSMGAG00000013984	RNF144A	ring finger protein 144A [Source:HGNC Symbol;Acc:20457]	molecular_function	zinc ion binding	GO:0008270
ENSMGAT00000015733	ENSMGAG00000013984	RNF144A	ring finger protein 144A [Source:HGNC Symbol;Acc:20457]	molecular_function	metal ion binding	GO:0046872
ENSMGAT00000015733	ENSMGAG00000013984	RNF144A	ring finger protein 144A [Source:HGNC Symbol;Acc:20457]	molecular_function	protein binding	GO:0005515
ENSMGAT00000015805	ENSMGAG00000014049	KLHL29	kelch-like family member 29 [Source:HGNC Symbol;Acc:29404]	molecular_function	protein binding	GO:0005515
ENSMGAT00000009422	ENSMGAG00000008415	KIAA1328	KIAA1328 [Source:HGNC Symbol;Acc:29248]
ENSMGAT00000004400	ENSMGAG00000003952	ATP6AP1L	ATPase, H+ transporting, lysosomal accessory protein 1-like [Source:HGNC Symbol;Acc:28091]	biological_process	ATP hydrolysis coupled proton transport	GO:0015991
ENSMGAT00000004400	ENSMGAG00000003952	ATP6AP1L	ATPase, H+ transporting, lysosomal accessory protein 1-like [Source:HGNC Symbol;Acc:28091]	cellular_component	proton-transporting V-type ATPase, V1 domain	GO:0033180
ENSMGAT00000004400	ENSMGAG00000003952	ATP6AP1L	ATPase, H+ transporting, lysosomal accessory protein 1-like [Source:HGNC Symbol;Acc:28091]	molecular_function	proton-transporting ATPase activity, rotational mechanism	GO:0046961
ENSMGAT00000004400	ENSMGAG00000003952	ATP6AP1L	ATPase, H+ transporting, lysosomal accessory protein 1-like [Source:HGNC Symbol;Acc:28091]	molecular_function	proton-transporting ATP synthase activity, rotational mechanism	GO:0046933
ENSMGAT00000001273	ENSMGAG00000001194	GRIN3A	glutamate receptor, ionotropic, N-methyl-D-aspartate 3A [Source:HGNC Symbol;Acc:16767]	biological_process	ionotropic glutamate receptor signaling pathway	GO:0035235
ENSMGAT00000001273	ENSMGAG00000001194	GRIN3A	glutamate receptor, ionotropic, N-methyl-D-aspartate 3A [Source:HGNC Symbol;Acc:16767]	biological_process	response to ethanol	GO:0045471
ENSMGAT00000001273	ENSMGAG00000001194	GRIN3A	glutamate receptor, ionotropic, N-methyl-D-aspartate 3A [Source:HGNC Symbol;Acc:16767]	biological_process	ion transport	GO:0006811
ENSMGAT00000001273	ENSMGAG00000001194	GRIN3A	glutamate receptor, ionotropic, N-methyl-D-aspartate 3A [Source:HGNC Symbol;Acc:16767]	biological_process	transport	GO:0006810
ENSMGAT00000001273	ENSMGAG00000001194	GRIN3A	glutamate receptor, ionotropic, N-methyl-D-aspartate 3A [Source:HGNC Symbol;Acc:16767]	biological_process	prepulse inhibition	GO:0060134
ENSMGAT00000001273	ENSMGAG00000001194	GRIN3A	glutamate receptor, ionotropic, N-methyl-D-aspartate 3A [Source:HGNC Symbol;Acc:16767]	biological_process	dendrite development	GO:0016358
ENSMGAT00000001273	ENSMGAG00000001194	GRIN3A	glutamate receptor, ionotropic, N-methyl-D-aspartate 3A [Source:HGNC Symbol;Acc:16767]	biological_process	calcium ion transport	GO:0006816
ENSMGAT00000001273	ENSMGAG00000001194	GRIN3A	glutamate receptor, ionotropic, N-methyl-D-aspartate 3A [Source:HGNC Symbol;Acc:16767]	biological_process	calcium ion transmembrane transport	GO:0070588
ENSMGAT00000001273	ENSMGAG00000001194	GRIN3A	glutamate receptor, ionotropic, N-methyl-D-aspartate 3A [Source:HGNC Symbol;Acc:16767]	cellular_component	N-methyl-D-aspartate selective glutamate receptor complex	GO:0017146
ENSMGAT00000001273	ENSMGAG00000001194	GRIN3A	glutamate receptor, ionotropic, N-methyl-D-aspartate 3A [Source:HGNC Symbol;Acc:16767]	cellular_component	neuron projection	GO:0043005
ENSMGAT00000001273	ENSMGAG00000001194	GRIN3A	glutamate receptor, ionotropic, N-methyl-D-aspartate 3A [Source:HGNC Symbol;Acc:16767]	cellular_component	postsynaptic membrane	GO:0045211
ENSMGAT00000001273	ENSMGAG00000001194	GRIN3A	glutamate receptor, ionotropic, N-methyl-D-aspartate 3A [Source:HGNC Symbol;Acc:16767]	cellular_component	cell junction	GO:0030054
ENSMGAT00000001273	ENSMGAG00000001194	GRIN3A	glutamate receptor, ionotropic, N-methyl-D-aspartate 3A [Source:HGNC Symbol;Acc:16767]	cellular_component	synapse	GO:0045202
ENSMGAT00000001273	ENSMGAG00000001194	GRIN3A	glutamate receptor, ionotropic, N-methyl-D-aspartate 3A [Source:HGNC Symbol;Acc:16767]	cellular_component	neuronal cell body	GO:0043025
ENSMGAT00000001273	ENSMGAG00000001194	GRIN3A	glutamate receptor, ionotropic, N-methyl-D-aspartate 3A [Source:HGNC Symbol;Acc:16767]	cellular_component	plasma membrane	GO:0005886
ENSMGAT00000001273	ENSMGAG00000001194	GRIN3A	glutamate receptor, ionotropic, N-methyl-D-aspartate 3A [Source:HGNC Symbol;Acc:16767]	cellular_component	integral to membrane	GO:0016021
ENSMGAT00000001273	ENSMGAG00000001194	GRIN3A	glutamate receptor, ionotropic, N-methyl-D-aspartate 3A [Source:HGNC Symbol;Acc:16767]	cellular_component	membrane	GO:0016020
ENSMGAT00000001273	ENSMGAG00000001194	GRIN3A	glutamate receptor, ionotropic, N-methyl-D-aspartate 3A [Source:HGNC Symbol;Acc:16767]	molecular_function	glycine binding	GO:0016594
ENSMGAT00000001273	ENSMGAG00000001194	GRIN3A	glutamate receptor, ionotropic, N-methyl-D-aspartate 3A [Source:HGNC Symbol;Acc:16767]	molecular_function	extracellular-glutamate-gated ion channel activity	GO:0005234
ENSMGAT00000001273	ENSMGAG00000001194	GRIN3A	glutamate receptor, ionotropic, N-methyl-D-aspartate 3A [Source:HGNC Symbol;Acc:16767]	molecular_function	N-methyl-D-aspartate selective glutamate receptor activity	GO:0004972
ENSMGAT00000001273	ENSMGAG00000001194	GRIN3A	glutamate receptor, ionotropic, N-methyl-D-aspartate 3A [Source:HGNC Symbol;Acc:16767]	molecular_function	ionotropic glutamate receptor activity	GO:0004970
ENSMGAT00000001273	ENSMGAG00000001194	GRIN3A	glutamate receptor, ionotropic, N-methyl-D-aspartate 3A [Source:HGNC Symbol;Acc:16767]	molecular_function	transporter activity	GO:0005215
ENSMGAT00000001273	ENSMGAG00000001194	GRIN3A	glutamate receptor, ionotropic, N-methyl-D-aspartate 3A [Source:HGNC Symbol;Acc:16767]	molecular_function	receptor activity	GO:0004872
ENSMGAT00000001273	ENSMGAG00000001194	GRIN3A	glutamate receptor, ionotropic, N-methyl-D-aspartate 3A [Source:HGNC Symbol;Acc:16767]	molecular_function	ion channel activity	GO:0005216
ENSMGAT00000001273	ENSMGAG00000001194	GRIN3A	glutamate receptor, ionotropic, N-methyl-D-aspartate 3A [Source:HGNC Symbol;Acc:16767]	molecular_function	identical protein binding	GO:0042802
ENSMGAT00000001273	ENSMGAG00000001194	GRIN3A	glutamate receptor, ionotropic, N-methyl-D-aspartate 3A [Source:HGNC Symbol;Acc:16767]	molecular_function	calcium channel activity	GO:0005262
ENSMGAT00000001273	ENSMGAG00000001194	GRIN3A	glutamate receptor, ionotropic, N-methyl-D-aspartate 3A [Source:HGNC Symbol;Acc:16767]	molecular_function	protein binding	GO:0005515
ENSMGAT00000019941	ENSMGAG00000016532		Uncharacterized protein [Source:UniProtKB/TrEMBL;Acc:G3UPW6]
ENSMGAT00000013461	ENSMGAG00000011977	POGK	pogo transposable element with KRAB domain [Source:HGNC Symbol;Acc:18800]	molecular_function	nucleic acid binding	GO:0003676
ENSMGAT00000013461	ENSMGAG00000011977	POGK	pogo transposable element with KRAB domain [Source:HGNC Symbol;Acc:18800]	molecular_function	protein binding	GO:0005515
ENSMGAT00000009835	ENSMGAG00000008748	ACOX2	acyl-CoA oxidase 2, branched chain [Source:HGNC Symbol;Acc:120]	biological_process	fatty acid beta-oxidation	GO:0006635
ENSMGAT00000009835	ENSMGAG00000008748	ACOX2	acyl-CoA oxidase 2, branched chain [Source:HGNC Symbol;Acc:120]	biological_process	fatty acid metabolic process	GO:0006631
ENSMGAT00000009835	ENSMGAG00000008748	ACOX2	acyl-CoA oxidase 2, branched chain [Source:HGNC Symbol;Acc:120]	biological_process	metabolic process	GO:0008152
ENSMGAT00000009835	ENSMGAG00000008748	ACOX2	acyl-CoA oxidase 2, branched chain [Source:HGNC Symbol;Acc:120]	biological_process	oxidation-reduction process	GO:0055114
ENSMGAT00000009835	ENSMGAG00000008748	ACOX2	acyl-CoA oxidase 2, branched chain [Source:HGNC Symbol;Acc:120]	cellular_component	peroxisome	GO:0005777
ENSMGAT00000009835	ENSMGAG00000008748	ACOX2	acyl-CoA oxidase 2, branched chain [Source:HGNC Symbol;Acc:120]	molecular_function	acyl-CoA oxidase activity	GO:0003997
ENSMGAT00000009835	ENSMGAG00000008748	ACOX2	acyl-CoA oxidase 2, branched chain [Source:HGNC Symbol;Acc:120]	molecular_function	oxidoreductase activity, acting on the CH-CH group of donors	GO:0016627
ENSMGAT00000009835	ENSMGAG00000008748	ACOX2	acyl-CoA oxidase 2, branched chain [Source:HGNC Symbol;Acc:120]	molecular_function	acyl-CoA dehydrogenase activity	GO:0003995
ENSMGAT00000009835	ENSMGAG00000008748	ACOX2	acyl-CoA oxidase 2, branched chain [Source:HGNC Symbol;Acc:120]	molecular_function	flavin adenine dinucleotide binding	GO:0050660
ENSMGAT00000009835	ENSMGAG00000008748	ACOX2	acyl-CoA oxidase 2, branched chain [Source:HGNC Symbol;Acc:120]	molecular_function	receptor binding	GO:0005102
ENSMGAT00000011781	ENSMGAG00000010509	SLC35E3	solute carrier family 35, member E3 [Source:HGNC Symbol;Acc:20864]	cellular_component	integral to membrane	GO:0016021
ENSMGAT00000011781	ENSMGAG00000010509	SLC35E3	solute carrier family 35, member E3 [Source:HGNC Symbol;Acc:20864]	cellular_component	membrane	GO:0016020
ENSMGAT00000014370	ENSMGAG00000012768	LARGE	like-glycosyltransferase [Source:HGNC Symbol;Acc:6511]	biological_process	muscle cell cellular homeostasis	GO:0046716
ENSMGAT00000014370	ENSMGAG00000012768	LARGE	like-glycosyltransferase [Source:HGNC Symbol;Acc:6511]	molecular_function	transferase activity, transferring glycosyl groups	GO:0016757
ENSMGAT00000014370	ENSMGAG00000012768	LARGE	like-glycosyltransferase [Source:HGNC Symbol;Acc:6511]	molecular_function	protein binding	GO:0005515
ENSMGAT00000014956	ENSMGAG00000013279	SLC13A4	solute carrier family 13 (sodium/sulfate symporter), member 4 [Source:HGNC Symbol;Acc:15827]	biological_process	transmembrane transport	GO:0055085
ENSMGAT00000014956	ENSMGAG00000013279	SLC13A4	solute carrier family 13 (sodium/sulfate symporter), member 4 [Source:HGNC Symbol;Acc:15827]	biological_process	sodium ion transport	GO:0006814
ENSMGAT00000014956	ENSMGAG00000013279	SLC13A4	solute carrier family 13 (sodium/sulfate symporter), member 4 [Source:HGNC Symbol;Acc:15827]	cellular_component	membrane	GO:0016020
ENSMGAT00000014956	ENSMGAG00000013279	SLC13A4	solute carrier family 13 (sodium/sulfate symporter), member 4 [Source:HGNC Symbol;Acc:15827]	molecular_function	transporter activity	GO:0005215
ENSMGAT00000016621	ENSMGAG00000014779	INPP4A	inositol polyphosphate-4-phosphatase, type I, 107kDa [Source:HGNC Symbol;Acc:6074]
ENSMGAT00000016769	ENSMGAG00000014916		Uncharacterized protein [Source:UniProtKB/TrEMBL;Acc:G1NPX3]	cellular_component	anchored to membrane	GO:0031225
ENSMGAT00000016769	ENSMGAG00000014916		Uncharacterized protein [Source:UniProtKB/TrEMBL;Acc:G1NPX3]	cellular_component	proteinaceous extracellular matrix	GO:0005578
ENSMGAT00000016769	ENSMGAG00000014916		Uncharacterized protein [Source:UniProtKB/TrEMBL;Acc:G1NPX3]	cellular_component	plasma membrane	GO:0005886
ENSMGAT00000016769	ENSMGAG00000014916		Uncharacterized protein [Source:UniProtKB/TrEMBL;Acc:G1NPX3]	cellular_component	membrane	GO:0016020
ENSMGAT00000016769	ENSMGAG00000014916		Uncharacterized protein [Source:UniProtKB/TrEMBL;Acc:G1NPX3]	molecular_function	heparan sulfate proteoglycan binding	GO:0043395
ENSMGAT00000016785	ENSMGAG00000014929	RNF219	ring finger protein 219 [Source:HGNC Symbol;Acc:20308]	biological_process	regulation of transcription, DNA-dependent	GO:0006355
ENSMGAT00000016785	ENSMGAG00000014929	RNF219	ring finger protein 219 [Source:HGNC Symbol;Acc:20308]	molecular_function	sequence-specific DNA binding	GO:0043565
ENSMGAT00000016785	ENSMGAG00000014929	RNF219	ring finger protein 219 [Source:HGNC Symbol;Acc:20308]	molecular_function	metal ion binding	GO:0046872
ENSMGAT00000016785	ENSMGAG00000014929	RNF219	ring finger protein 219 [Source:HGNC Symbol;Acc:20308]	molecular_function	sequence-specific DNA binding transcription factor activity	GO:0003700
ENSMGAT00000016825	ENSMGAG00000014962	DIAPH3	diaphanous-related formin 3 [Source:HGNC Symbol;Acc:15480]	biological_process	cellular component organization	GO:0016043
ENSMGAT00000016825	ENSMGAG00000014962	DIAPH3	diaphanous-related formin 3 [Source:HGNC Symbol;Acc:15480]	biological_process	actin cytoskeleton organization	GO:0030036
ENSMGAT00000016825	ENSMGAG00000014962	DIAPH3	diaphanous-related formin 3 [Source:HGNC Symbol;Acc:15480]	molecular_function	Rho GTPase binding	GO:0017048
ENSMGAT00000016825	ENSMGAG00000014962	DIAPH3	diaphanous-related formin 3 [Source:HGNC Symbol;Acc:15480]	molecular_function	actin binding	GO:0003779
ENSMGAT00000018925	ENSMGAG00000012015	GPHN	gephyrin [Source:HGNC Symbol;Acc:15465]	biological_process	molybdopterin cofactor biosynthetic process	GO:0032324
ENSMGAT00000018925	ENSMGAG00000012015	GPHN	gephyrin [Source:HGNC Symbol;Acc:15465]	biological_process	Mo-molybdopterin cofactor biosynthetic process	GO:0006777
ENSMGAT00000018905	ENSMGAG00000017417	SNX6	sorting nexin 6 [Source:HGNC Symbol;Acc:14970]	biological_process	negative regulation of transforming growth factor beta receptor signaling pathway	GO:0030512
ENSMGAT00000018905	ENSMGAG00000017417	SNX6	sorting nexin 6 [Source:HGNC Symbol;Acc:14970]	biological_process	retrograde transport, endosome to Golgi	GO:0042147
ENSMGAT00000018905	ENSMGAG00000017417	SNX6	sorting nexin 6 [Source:HGNC Symbol;Acc:14970]	biological_process	cell communication	GO:0007154
ENSMGAT00000018905	ENSMGAG00000017417	SNX6	sorting nexin 6 [Source:HGNC Symbol;Acc:14970]	biological_process	negative regulation of transcription, DNA-dependent	GO:0045892
ENSMGAT00000018905	ENSMGAG00000017417	SNX6	sorting nexin 6 [Source:HGNC Symbol;Acc:14970]	cellular_component	early endosome membrane	GO:0031901
ENSMGAT00000018905	ENSMGAG00000017417	SNX6	sorting nexin 6 [Source:HGNC Symbol;Acc:14970]	cellular_component	intracellular membrane-bounded organelle	GO:0043231
ENSMGAT00000018905	ENSMGAG00000017417	SNX6	sorting nexin 6 [Source:HGNC Symbol;Acc:14970]	cellular_component	cytoplasm	GO:0005737
ENSMGAT00000018905	ENSMGAG00000017417	SNX6	sorting nexin 6 [Source:HGNC Symbol;Acc:14970]	molecular_function	phosphatidylinositol binding	GO:0035091
ENSMGAT00000018905	ENSMGAG00000017417	SNX6	sorting nexin 6 [Source:HGNC Symbol;Acc:14970]	molecular_function	protein homodimerization activity	GO:0042803
ENSMGAT00000018905	ENSMGAG00000017417	SNX6	sorting nexin 6 [Source:HGNC Symbol;Acc:14970]	molecular_function	protein binding	GO:0005515
ENSMGAT00000017235	ENSMGAG00000015320	LRRTM3	leucine rich repeat transmembrane neuronal 3 [Source:HGNC Symbol;Acc:19410]	biological_process	positive regulation of beta-amyloid formation	GO:1902004
ENSMGAT00000017235	ENSMGAG00000015320	LRRTM3	leucine rich repeat transmembrane neuronal 3 [Source:HGNC Symbol;Acc:19410]	molecular_function	protein binding	GO:0005515
ENSMGAT00000020384	ENSMGAG00000016559		Uncharacterized protein [Source:UniProtKB/TrEMBL;Acc:G3UNZ3]	molecular_function	protein dimerization activity	GO:0046983
